# Supplementary material for: ArthropodaCyc: a CycADS powered collection of BioCyc databases to analyse and compare metabolism of arthropods
Source: Database (Oxford). 2016 May 30;2016:baw081. doi: 10.1093/database/baw081 (PMC5630938; doi:10.1093/database/baw081)
Supplement: Supplementary Data [file baw081_Supplementary_Data.zip]

Archive with 4 entries (4 files):
- Rev1_Supplementary_Table_S3_Baa-Puyoulet_et_al_fin.xlsx
- Supplementary_Figure_S1_fin.tif
- Rev1_Supplementary_Table_S1_Baa-Puyoulet_et_al_fin.xlsx
- Rev1_Supplementary_Table_S2_Baa-Puyoulet_et_al_fin.xlsx
