# Supplementary material for: ArthropodaCyc: a CycADS powered collection of BioCyc databases to analyse and compare metabolism of arthropods
Source: Database (Oxford). 2016 May 30;2016:baw081. doi: 10.1093/database/baw081 (PMC5630938; doi:10.1093/database/baw081)
Supplement: Supplementary Data [file baw081_Supplementary_Data.zip › Rev1_Supplementary_Table_S3_Baa-Puyoulet_et_al_fin.xlsx]

## Sheet: Supplementary Table S3
Supplementary table S3: Enzymes and genes structures summary for E.C. 2.6.1.1 in all arhtropods in ArthropodaCyc
Class	Order	Organism	Number of genes	Enzymes and Genes	Gene size	Number of exons
Insecta	Coleoptera	D. ponderosae	5	ENN73095:YQE_10299	1789	7
				ENN77368:YQE_06193	844	3
				ENN77626:YQE_05920	1618	7
				ENN79554:YQE_04016	1891	7
				ENN81578:YQE_02107	2777	6
Insecta	Lepidoptera	P. xylostella	5	XP_011553806.1:LOC105385171	6524	9
				XP_011554644.1:LOC105385896	2727	5
				XP_011555873.1:LOC105386918	18600	10
				XP_011555874.1:LOC105386918	18600	9
				XP_011567350.1:LOC105397040	1191	1
Insecta	Cladocera	A. pisum	4	ACYPI004243-PA: ACYPI004243	17130	9
				ACYPI003009-PA: ACYPI003009	4246	8
				ACYPI006213-PA: ACYPI006213	8174	8
				ACYPI000044-PA: ACYPI000044	3529	2
Branchiopoda	Crustacea	D. pulex	4	317235: NCBI_GNO_2000053	1855	10
				114061: fgenesh1_pg.C_scaffold_121000085	2127	6
				308666: PASA_GEN_8300036	1995	6
				63776: e_gw1.148.5.1	319	2
Insecta	Diptera	G. morsitans	4	GMOY005312-PA: GMOY005312	10558	9
				GMOY004027-PA: GMOY004027	10809	7
				GMOY012088-PA: GMOY012088	12790	3
				GMOY007827-PA: GMOY007827	1290	1
Arachnida	Ixodida	I. scapularis	4	ISCW012663-PA: ISCW012663	15523	9
				ISCW014718-PA: ISCW014718	19584	8
				ISCW014463-PA: ISCW014463	40800	7
				ISCW020516-PA: ISCW020516	2114	1
Insecta	Hymenoptera	P. barbatus	4	PB25654-PA: PB25654	4141	8
				PB24328-PA: PB24328	4218	4
				PB10185-PA: PB10185	411	2
				PB26253-PA: PB26253	346	2
Insecta	Hymenoptera	C. solmsi	3	XP_011497433.1:LOC105361848	2436	6
				XP_011499817.1:LOC105363748	3302	6
				XP_011504531.1:LOC105367496	4376	8
Insecta	Hymenoptera	L. albipes	3	Lalb_09530:Lalb_09530	121491	11
				Lalb_10274:Lalb_10274	2960	8
				Lalb_11980:Lalb_11980	1924	6
Insecta	Hymenoptera	N. vitripennis	3	XP_001605831.1: LOC100122229	2495	8
				XP_001601449.1: LOC100120655	3274	6
				XP_003426079.1: LOC100679128	1573	6
Insecta	Phthiraptera	P. humanus corporis	3	PHUM233500-PA: PHUM233500	3041	8
				PHUM509510-PA: PHUM509510	4285	8
				PHUM395940-PA: PHUM395940	2154	6
Insecta	Hemiptera	R. prolixus	3	RPRC000370-PA: RPRC000370	10504	10
				RPRC005015-PA: RPRC005015	70092	9
				RPRC009777-PA: RPRC009777	4528	9
Insecta	Coleoptera	T. castaneum	3	TC014364-PA: TC014364	3140	6
				TC013019-PA: TC013019	1404	4
				TC010528-PA: TC010528	962	3
Arachnida	Trombidiformes	T. urticae	3	tetur08g02390.1_pep: tetur08g02390	3305	6
				tetur09g02170.1_pep: tetur09g02170	4202	6
				tetur02g02120.1_pep: tetur02g02120	2789	4
Insecta	Diptera	A. aegypti	2	AAEL002399-PA: AAEL002399	23283	4
				AAEL012579-PA: AAEL012579	15764	4
Insecta	Hymenoptera	A. cephalotes	2	ACEP26791-PA: ACEP26791	2312	7
				ACEP12901-PA: ACEP12901	2023	5
Insecta	Hymenoptera	A. echinatior	2	AECH15360-PA: AECH15360	2936	8
				AECH15223-PA: AECH15223	2492	6
Insecta	Diptera	A. gambiae PEST	2	AGAP004142-PA: AGAP004142	2762	4
				AGAP009685-PA: AGAP009685	6671	3
Insecta	Hymenoptera	A. mellifera	2	XP_396131.3: Got2	3360	8
				XP_001123329.1: LOC727622	258	2
Insecta	Lepidoptera	B. mori	2	NP_001040337.1:LOC732869	12836	9
				XP_004923039.1:LOC101736083	15965	10
Insecta	Hymenoptera	C. floridanus	2	CFLO17430-PA: CFLO17430	3267	8
				CFLO15553-PA: CFLO15553	9730	7
Insecta	Diptera	C. quinquefasciatus	2	CPIJ007651-PA: CPIJ007651	5760	4
				CPIJ006613-PA: CPIJ006613	9637	3
Insecta	Diptera	D. melanogaster	2	NP_722744.1: CG4233-RA	3277	5
				NP_722745.1: CG4233-RB	2444	5
				NP_725534.1: CG8430-RB	3209	5
				NP_608636.1: CG4233-RC	3277	4
				NP_611086.1: CG8430-RA	2818	4
Insecta	Lepidoptera	D. plexippus	2	DPOGS201323-PA: DPOGS201323	4966	9
				DPOGS202178-PA: DPOGS202178	7422	9
Insecta	Lepidoptera	H. melpomene	2	HMEL010891-PA: HMEL010891	9781	9
				HMEL012413-PA: HMEL012413	8043	8
Insecta	Hymenoptera	H. saltator	2	HSAL18501-PA: HSAL18501	2912	7
				HSAL18795-PA: HSAL18795	2229	7
Insecta	Hymenoptera	L. humile	2	LH12814-PA: LH12814	2539	7
				LH23119-PA: LH23119	2003	5
Insecta	Hymenoptera	S. invicta	2	SINV17419-PA: SINV17419	2799	8
				SINV20199-PA: SINV20199	1026	5
