# Supplementary material for: ArthropodaCyc: a CycADS powered collection of BioCyc databases to analyse and compare metabolism of arthropods
Source: Database (Oxford). 2016 May 30;2016:baw081. doi: 10.1093/database/baw081 (PMC5630938; doi:10.1093/database/baw081)
Supplement: Supplementary Data [file baw081_Supplementary_Data.zip › Rev1_Supplementary_Table_S1_Baa-Puyoulet_et_al_fin.xlsx]

## Sheet: Summary
Supplementary Table S1. List of putative contaminant sequences for the ArthropodaCyc species.
Species	Tab	Number of detected contaminants
A. aegypti	1.	13
A. cephalotes	2.	0
A. echinatior	3.	24
A. gambiae PEST	4.	17
A. mellifera	5.	140
A. pisum	6.	844
B. mori	7.	2
C. floridanus	8.	17
C. quinquefasciatus	9.	69
C. solmsi	10.	156
D. melanogaster	11.	0
D. plexippus	12.	2
D. ponderosae	13.	0
D. pulex	14.	51
G. morsitans	15.	150
H. melpomene	16.	7
H. saltator	17.	113
I. scapularis	18.	271
L. albipes	19.	4
L. humile	20.	5
N. vitripennis	21.	3
P. barbatus	22.	5
P. humanus corporis	23.	7
P. xylostella	24.	723
R. prolixus	25.	149
S. invicta	26.	1
T. castaneum	27.	0
T. urticae	28.	0

## Sheet: 1. A. aegypti
Protein ID	Best contaminant ID	Best contaminant Description	Best contaminant E-value
AAEL001213-PA	gi|739544871|ref|WP_037403208.1|	MULTISPECIES: membrane protein [Serratia]	3.30143e-46
AAEL015530-PA	gi|639229094|ref|WP_024564679.1|	MULTISPECIES: conjugal transfer protein TraG [Elizabethkingia]	0
AAEL015531-PA	gi|489069453|ref|WP_002979431.1|	MULTISPECIES: hypothetical protein [Flavobacteriaceae]	0
AAEL015589-PA	gi|653251493|ref|WP_027456899.1|	acyl-CoA dehydrogenase [Dechloromonas agitata]	0
AAEL015621-PA	gi|496378857|ref|WP_009087847.1|	MULTISPECIES: 4-hydroxy-tetrahydrodipicolinate synthase [Elizabethkingia]	0
AAEL015622-PA	gi|736869002|ref|WP_034868697.1|	MULTISPECIES: repressor [Elizabethkingia]	2.85949e-130
AAEL015623-PA	gi|639237903|ref|WP_024568556.1|	GCN5 family acetyltransferase [Elizabethkingia anophelis]	8.20313e-85
AAEL015624-PA	gi|736871446|ref|WP_034871098.1|	MULTISPECIES: triose-phosphate isomerase [Elizabethkingia]	2.44336e-131
AAEL015625-PA	gi|736871443|ref|WP_034871095.1|	MULTISPECIES: glycerol-3-phosphate dehydrogenase [Elizabethkingia]	8.24095e-125
AAEL015626-PA	gi|639229584|ref|WP_024565166.1|	ribosomal protein L11 methyltransferase [Elizabethkingia anophelis]	0
AAEL015629-PA	gi|737617096|ref|WP_035587640.1|	Xaa-Pro aminopeptidase [Elizabethkingia anophelis]	0
AAEL015630-PA	gi|496383086|ref|WP_009092076.1|	MULTISPECIES: 1-pyrroline-5-carboxylate dehydrogenase [Elizabethkingia]	0
AAEL015646-PA	gi|736871484|ref|WP_034871136.1|	MULTISPECIES: potassium transporter KtrB [Elizabethkingia]	0

## Sheet: 2. A. cephalotes
Protein ID	Best contaminant ID	Best contaminant Description	Best contaminant E-value
-	-	-	-

## Sheet: 3. A. echinatior
Protein ID	Best contaminant ID	Best contaminant Description	Best contaminant E-value
AECH10481-PA	gi|447089303|ref|WP_001166559.1|	hypothetical protein [Acinetobacter baumannii]	1.39798e-07
AECH11231-PA	gi|447089303|ref|WP_001166559.1|	hypothetical protein [Acinetobacter baumannii]	7.57278e-19
AECH12262-PA	gi|447089303|ref|WP_001166559.1|	hypothetical protein [Acinetobacter baumannii]	1.40019e-23
AECH13549-PA	gi|734932584|ref|WP_034145617.1|	ATPase, partial [Desulfosporosinus sp. BIC-A1/1_c9]	6.50867
AECH13654-PA	gi|447089303|ref|WP_001166559.1|	hypothetical protein [Acinetobacter baumannii]	2.86603e-08
AECH13952-PA	gi|447089303|ref|WP_001166559.1|	hypothetical protein [Acinetobacter baumannii]	3.56865e-31
AECH14533-PA	gi|447089303|ref|WP_001166559.1|	hypothetical protein [Acinetobacter baumannii]	6.44341e-20
AECH15218-PA	gi|447089303|ref|WP_001166559.1|	hypothetical protein [Acinetobacter baumannii]	8.328e-18
AECH16931-PA	gi|447089303|ref|WP_001166559.1|	hypothetical protein [Acinetobacter baumannii]	1.49941e-18
AECH19276-PA	gi|447089303|ref|WP_001166559.1|	hypothetical protein [Acinetobacter baumannii]	1.16106e-10
AECH19477-PA	gi|447089303|ref|WP_001166559.1|	hypothetical protein [Acinetobacter baumannii]	1.2324e-18
AECH22174-PA	gi|447089303|ref|WP_001166559.1|	hypothetical protein [Acinetobacter baumannii]	4.99609e-19
AECH22826-PA	gi|447089303|ref|WP_001166559.1|	hypothetical protein [Acinetobacter baumannii]	2.60798e-17
AECH23709-PA	gi|447089303|ref|WP_001166559.1|	hypothetical protein [Acinetobacter baumannii]	1.75104e-16
AECH24406-PA	gi|447089303|ref|WP_001166559.1|	hypothetical protein [Acinetobacter baumannii]	6.3683e-31
AECH24595-PA	gi|686144989|ref|WP_031780249.1|	hypothetical protein, partial [Vibrio alginolyticus]	0.210778
AECH26256-PA	gi|447089303|ref|WP_001166559.1|	hypothetical protein [Acinetobacter baumannii]	4.58288e-17
AECH26447-PA	gi|447089303|ref|WP_001166559.1|	hypothetical protein [Acinetobacter baumannii]	6.15692e-18
AECH26774-PA	gi|497767789|ref|WP_010081973.1|	MULTISPECIES: ATP synthase subunit gamma [Wolbachia]	0
AECH26793-PA	gi|501932078|ref|WP_012673075.1|	MULTISPECIES: triose-phosphate isomerase [Wolbachia]	6.22685e-170
AECH26799-PA	gi|493322306|ref|WP_006279611.1|	NADH dehydrogenase [Wolbachia endosymbiont of Muscidifurax uniraptor]	0
AECH26801-PA	gi|493322266|ref|WP_006279571.1|	malate dehydrogenase [Wolbachia endosymbiont of Muscidifurax uniraptor]	0
AECH27261-PA	gi|494813232|ref|WP_007548640.1|	MULTISPECIES: peptide chain release factor 1 [Wolbachia]	0
AECH27268-PA	gi|501932124|ref|WP_012673086.1|	MULTISPECIES: ATP synthase subunit beta [Wolbachia]	0

## Sheet: 4. A. gambiae
Protein ID	Best contaminant ID	Best contaminant Description	Best contaminant E-value
AGAP001711-PA	gi|652475702|ref|WP_026870392.1|	NADH-quinone oxidoreductase subunit I [Inquilinus limosus]	1.82392e-89
AGAP012601-PA	gi|496378425|ref|WP_009087415.1|	MULTISPECIES: reactive intermediate/imine deaminase [Elizabethkingia]	6.33312e-85
AGAP012727-PA	gi|496378760|ref|WP_009087750.1|	MULTISPECIES: NADH dehydrogenase subunit M [Elizabethkingia]	0
AGAP012738-PA	gi|496377983|ref|WP_009086973.1|	transcription termination factor NusA [Elizabethkingia anophelis]	1.40412e-79
AGAP012778-PA	gi|657061801|ref|WP_029304288.1|	GlyGly-CTERM sorting domain-containing protein [Aeromonas hydrophila]	0
AGAP012815-PA	gi|510824801|ref|WP_016197972.1|	phosphomethylpyrimidine synthase ThiC [Elizabethkingia meningoseptica]	9.56992e-44
AGAP012840-PA	gi|737464305|ref|WP_035444300.1|	flagellin C, partial [Asaia platycodi]	3.36518e-85
AGAP012848-PA	gi|640509543|ref|WP_024945870.1|	ABC transporter ATP-binding protein [Aeromonas hydrophila]	0
AGAP012862-PA	gi|647534399|ref|WP_025824104.1|	RNA helicase [Asaia astilbis]	0
AGAP012864-PA	gi|657062502|ref|WP_029304963.1|	ATP--cob(I)alamin adenosyltransferase [Aeromonas hydrophila]	1.61711e-126
AGAP012874-PA	gi|639228398|ref|WP_024563985.1|	methionine adenosyltransferase [Elizabethkingia anophelis]	0
AGAP012884-PA	gi|736871365|ref|WP_034871017.1|	MULTISPECIES: flotillin [Elizabethkingia]	0
AGAP012897-PA	gi|736870569|ref|WP_034870249.1|	MULTISPECIES: cystathionine beta-synthase [Elizabethkingia]	0
AGAP012909-PA	gi|647562525|ref|WP_025841035.1|	hypothetical protein [Asaia platycodi]	8.27971e-49
AGAP012923-PA	gi|736866209|ref|WP_034866034.1|	MULTISPECIES: asparagine synthase B [Elizabethkingia]	0
AGAP012935-PA	gi|647562378|ref|WP_025840889.1|	3-hydroxybutyryl-CoA dehydrogenase [Asaia platycodi]	2.56807e-102
AGAP012940-PA	gi|736866164|ref|WP_034865990.1|	MULTISPECIES: thiol:disulfide interchange protein [Elizabethkingia]	1.57409e-77

## Sheet: 5. A. mellifera
Protein ID	Best contaminant ID	Best contaminant Description	Best contaminant E-value
gi|110769975|ref|XP_001122528.1|	gi|736983063|ref|WP_034979292.1|	ATP-dependent Clp protease ATP-binding subunit ClpX [Lactobacillus sp. wkB10]	0
gi|110771818|ref|XP_001123086.1|	gi|739534085|ref|WP_037392486.1|	ABC transporter [Snodgrassella alvi]	0
gi|110773112|ref|XP_001123275.1|	gi|739536296|ref|WP_037394673.1|	dTDP-glucose 4,6-dehydratase [Snodgrassella alvi]	0
gi|110774858|ref|XP_001120185.1|	gi|644546340|ref|WP_025329903.1|	30S ribosomal protein S10 [Snodgrassella alvi]	1.28637e-67
gi|110776269|ref|XP_001123103.1|	gi|736307336|ref|WP_034336753.1|	ATP-dependent Clp protease proteolytic subunit [Commensalibacter sp. MX01]	4.63759e-80
gi|110776388|ref|XP_001122442.1|	gi|739619921|ref|WP_037476439.1|	aconitate hydratase B [Snodgrassella alvi]	0
gi|328794009|ref|XP_003251961.1|	gi|739619920|ref|WP_037476438.1|	cysteine synthase [Snodgrassella alvi]	8.16535e-104
gi|328794096|ref|XP_003251987.1|	gi|736983559|ref|WP_034979786.1|	glycine--tRNA ligase subunit alpha [Lactobacillus sp. wkB10]	0
gi|328794131|ref|XP_001123341.2|	gi|739536307|ref|WP_037394684.1|	lipid transporter ATP-binding/permease [Snodgrassella alvi]	1.56491e-147
gi|328794145|ref|XP_003252001.1|	gi|644551595|ref|WP_025331019.1|	ArsR family transcriptional regulator [Snodgrassella alvi]	7.59355e-113
gi|328794184|ref|XP_001121878.2|	gi|739534226|ref|WP_037392625.1|	urease accessory protein UreG [Snodgrassella alvi]	2.28024e-151
gi|328794230|ref|XP_003252024.1|	gi|736985370|ref|WP_034981546.1|	peptide ABC transporter ATPase [Lactobacillus sp. wkB10]	0
gi|328794266|ref|XP_624542.2|	gi|644544298|ref|WP_025329681.1|	phospho-2-dehydro-3-deoxyheptonate aldolase [Snodgrassella alvi]	5.55925e-169
gi|328794279|ref|XP_003252036.1|	gi|736983257|ref|WP_034979485.1|	thiouridylase [Lactobacillus sp. wkB10]	0
gi|328794311|ref|XP_001123273.2|	gi|739536293|ref|WP_037394670.1|	glucose-1-phosphate thymidylyltransferase [Snodgrassella alvi]	0
gi|328794352|ref|XP_003252046.1|	gi|739535203|ref|WP_037393589.1|	peptide transporter [Snodgrassella alvi]	0
gi|571578621|ref|XP_006572453.1|	gi|740864035|ref|WP_038649286.1|	AraC family transcriptional regulator, partial [Snodgrassella alvi]	0
gi|571578655|ref|XP_006572459.1|	gi|739536307|ref|WP_037394684.1|	lipid transporter ATP-binding/permease [Snodgrassella alvi]	0
gi|571578657|ref|XP_006572460.1|	gi|740739416|ref|WP_038524702.1|	plastocyanin [Lactobacillus sp. wkB8]	8.81007e-149
gi|571578659|ref|XP_006572461.1|	gi|736903869|ref|WP_034902643.1|	hypothetical protein [Gilliamella apicola]	3.38252e-159
gi|571578664|ref|XP_006572463.1|	gi|739533715|ref|WP_037392127.1|	hypothetical protein [Snodgrassella alvi]	1.27558e-100
gi|571578666|ref|XP_006572464.1|	gi|739534987|ref|WP_037393376.1|	hypothetical protein [Snodgrassella alvi]	0
gi|571578674|ref|XP_006572465.1|	gi|736515245|ref|WP_034531112.1|	type 2 isopentenyl-diphosphate Delta-isomerase [Lactobacillus kunkeei]	0
gi|571578677|ref|XP_006572466.1|	gi|736981755|ref|WP_034978003.1|	bifunctional N-acetylglucosamine-1-phosphate uridyltransferase/glucosamine-1-phosphate acetyltransferase [Lactobacillus sp. wkB10]	3.06292e-93
gi|571578694|ref|XP_006572470.1|	gi|736983127|ref|WP_034979356.1|	exodeoxyribonuclease V subunit alpha [Lactobacillus sp. wkB10]	0
gi|571578703|ref|XP_006572474.1|	gi|739535743|ref|WP_037394124.1|	murein transglycosylase [Snodgrassella alvi]	0
gi|571578714|ref|XP_006572477.1|	gi|739618789|ref|WP_037475317.1|	excinuclease ABC subunit C [Snodgrassella alvi]	0
gi|571578719|ref|XP_006572479.1|	gi|736514754|ref|WP_034530647.1|	amidohydrolase [Lactobacillus kunkeei]	4.22329e-142
gi|571578722|ref|XP_006572480.1|	gi|739536191|ref|WP_037394569.1|	3-deoxy-8-phosphooctulonate synthase [Snodgrassella alvi]	8.08265e-81
gi|571578741|ref|XP_006572487.1|	gi|739533963|ref|WP_037392368.1|	crossover junction endodeoxyribonuclease RuvC [Snodgrassella alvi]	5.47667e-125
gi|571578743|ref|XP_006572488.1|	gi|739533965|ref|WP_037392370.1|	mannose-1-phosphate guanylyltransferase [Snodgrassella alvi]	7.70455e-162
gi|571578745|ref|XP_003251957.2|	gi|739533977|ref|WP_037392382.1|	hypothetical protein, partial [Snodgrassella alvi]	0
gi|571578747|ref|XP_006572489.1|	gi|739534505|ref|WP_037392901.1|	hypothetical protein [Snodgrassella alvi]	5.39722e-154
gi|571578757|ref|XP_006572491.1|	gi|736981932|ref|WP_034978171.1|	FAD binding domain-containing protein [Lactobacillus sp. wkB10]	0
gi|571578766|ref|XP_006572493.1|	gi|736981315|ref|WP_034977570.1|	haloacid dehalogenase [Lactobacillus sp. wkB10]	6.85992e-99
gi|571578768|ref|XP_006572494.1|	gi|740738035|ref|WP_038523321.1|	DNA polymerase I [Lactobacillus sp. wkB8]	5.3645e-79
gi|571578770|ref|XP_006572495.1|	gi|739618525|ref|WP_037475058.1|	valine--tRNA ligase [Snodgrassella alvi]	0
gi|571578772|ref|XP_006572496.1|	gi|644553366|ref|WP_025331462.1|	sulfurtransferase [Snodgrassella alvi]	9.66082e-73
gi|571578788|ref|XP_006572502.1|	gi|736911671|ref|WP_034909830.1|	lipoyl synthase [Gilliamella apicola]	4.39974e-117
gi|571578794|ref|XP_006572503.1|	gi|740735428|ref|WP_038520714.1|	fumarate reductase [Lactobacillus sp. wkB8]	0
gi|571578817|ref|XP_006572510.1|	gi|739535190|ref|WP_037393577.1|	hypothetical protein [Snodgrassella alvi]	7.17557e-133
gi|571578825|ref|XP_003251970.2|	gi|739536071|ref|WP_037394449.1|	CTP synthetase [Snodgrassella alvi]	0
gi|571578848|ref|XP_003251977.2|	gi|644546500|ref|WP_025329932.1|	30S ribosomal protein S9 [Snodgrassella alvi]	3.03993e-87
gi|571578854|ref|XP_006572519.1|	gi|495542872|ref|WP_008267451.1|	pseudouridine synthase [Stenotrophomonas sp. SKA14]	7.02877e-128
gi|571578866|ref|XP_006572523.1|	gi|739534295|ref|WP_037392693.1|	sugar transporter [Snodgrassella alvi]	0
gi|571578880|ref|XP_006572526.1|	gi|644550744|ref|WP_025330819.1|	hypothetical protein [Snodgrassella alvi]	0
gi|571578885|ref|XP_006572528.1|	gi|739619315|ref|WP_037475837.1|	4-hydroxy-tetrahydrodipicolinate reductase [Snodgrassella alvi]	0
gi|571578894|ref|XP_001122859.3|	gi|736983226|ref|WP_034979454.1|	recombinase RarA [Lactobacillus sp. wkB10]	0
gi|571578896|ref|XP_006572530.1|	gi|739533637|ref|WP_037392053.1|	hypothetical protein [Snodgrassella alvi]	2.45647e-129
gi|571578898|ref|XP_006572531.1|	gi|739535788|ref|WP_037394168.1|	Rhizobactin siderophore biosynthesis protein RhbE [Snodgrassella alvi]	0
gi|571578900|ref|XP_006572532.1|	gi|736982977|ref|WP_034979206.1|	DNA topoisomerase I [Lactobacillus sp. wkB10]	0
gi|571578903|ref|XP_006572533.1|	gi|736518296|ref|WP_034534114.1|	phosphoketolase [Lactobacillus kunkeei]	0
gi|571578913|ref|XP_006572535.1|	gi|736984086|ref|WP_034980282.1|	GNAT family N-acetyltransferase [Lactobacillus sp. wkB10]	1.22416e-68
gi|571578937|ref|XP_001123169.3|	gi|739534902|ref|WP_037393292.1|	serine--tRNA ligase [Snodgrassella alvi]	0
gi|571578954|ref|XP_006572547.1|	gi|736984008|ref|WP_034980207.1|	tRNA dimethylallyltransferase [Lactobacillus sp. wkB10]	1.08036e-92
gi|571578958|ref|XP_006572548.1|	gi|739533951|ref|WP_037392356.1|	lactate dehydrogenase [Snodgrassella alvi]	3.69108e-123
gi|571578970|ref|XP_006572550.1|	gi|736515364|ref|WP_034531231.1|	arginine--tRNA ligase [Lactobacillus kunkeei]	0
gi|571578975|ref|XP_006572551.1|	gi|736519012|ref|WP_034534792.1|	acetolactate synthase [Lactobacillus kunkeei]	5.76602e-64
gi|571578981|ref|XP_006572553.1|	gi|739535601|ref|WP_037393983.1|	hypothetical protein [Snodgrassella alvi]	0
gi|571578983|ref|XP_006572554.1|	gi|739535664|ref|WP_037394045.1|	phosphoribosylformylglycinamidine synthase [Snodgrassella alvi]	0
gi|571578998|ref|XP_006572558.1|	gi|739619306|ref|WP_037475828.1|	cyclic pyranopterin monophosphate synthase accessory protein [Snodgrassella alvi]	2.78849e-107
gi|571579012|ref|XP_006572562.1|	gi|496128980|ref|WP_008853487.1|	preprotein translocase subunit SecA [Commensalibacter intestini]	0
gi|571579025|ref|XP_003252002.2|	gi|740736612|ref|WP_038521898.1|	MULTISPECIES: peptide chain release factor 2 [Lactobacillus]	0
gi|571579027|ref|XP_624954.3|	gi|739536822|ref|WP_037395197.1|	malate dehydrogenase [Snodgrassella alvi]	0
gi|571579030|ref|XP_006572565.1|	gi|739535982|ref|WP_037394360.1|	LPS export ABC transporter permease LptG [Snodgrassella alvi]	5.50609e-89
gi|571579039|ref|XP_006572568.1|	gi|739618752|ref|WP_037475280.1|	N-acetylmuramoyl-L-alanine amidase [Snodgrassella alvi]	0
gi|571579052|ref|XP_006572570.1|	gi|736902007|ref|WP_034900802.1|	sigma-54-dependent Fis family transcriptional regulator [Gilliamella apicola]	0
gi|571579062|ref|XP_006572573.1|	gi|736915588|ref|WP_034913481.1|	glutamate:protein symporter [Gilliamella apicola]	0
gi|571579066|ref|XP_006572574.1|	gi|739535654|ref|WP_037394035.1|	non-canonical purine NTP pyrophosphatase [Snodgrassella alvi]	8.51669e-145
gi|571579068|ref|XP_006572575.1|	gi|739534729|ref|WP_037393121.1|	hypothetical protein [Snodgrassella alvi]	0
gi|571579103|ref|XP_006572584.1|	gi|644552937|ref|WP_025331347.1|	C4-dicarboxylate transporter [Snodgrassella alvi]	0
gi|571579107|ref|XP_006572586.1|	gi|496130178|ref|WP_008854685.1|	resolvase [Commensalibacter intestini]	3.08752e-123
gi|571579109|ref|XP_006572587.1|	gi|739534228|ref|WP_037392627.1|	hypothetical protein [Snodgrassella alvi]	8.10977e-152
gi|571579117|ref|XP_006572590.1|	gi|736951020|ref|WP_034947849.1|	asparagine synthase B [Gilliamella apicola]	0
gi|571579121|ref|XP_003252015.2|	gi|644549763|ref|WP_025330592.1|	GTP-binding protein [Snodgrassella alvi]	0
gi|571579145|ref|XP_006572595.1|	gi|740736441|ref|WP_038521727.1|	amidohydrolase [Lactobacillus sp. wkB8]	1.43643e-151
gi|571579147|ref|XP_006572596.1|	gi|736981035|ref|WP_034977292.1|	amidohydrolase [Lactobacillus sp. wkB10]	1.84636e-107
gi|571579159|ref|XP_006572598.1|	gi|739534603|ref|WP_037392997.1|	nitric oxide dioxygenase [Snodgrassella alvi]	0
gi|571579161|ref|XP_006572599.1|	gi|739534579|ref|WP_037392974.1|	succinyldiaminopimelate transaminase [Snodgrassella alvi]	0
gi|571579167|ref|XP_006572601.1|	gi|644549976|ref|WP_025330640.1|	glutamine synthetase [Snodgrassella alvi]	6.18225e-157
gi|571579189|ref|XP_006572603.1|	gi|739532192|ref|WP_037390892.1|	hypothetical protein, partial [Snodgrassella alvi]	1.13005e-115
gi|571579211|ref|XP_006572608.1|	gi|493430180|ref|WP_006385794.1|	MULTISPECIES: Fe/S-dependent 2-methylisocitrate dehydratase AcnD [Achromobacter]	0
gi|571579216|ref|XP_006572609.1|	gi|496129400|ref|WP_008853907.1|	elongation factor Ts [Commensalibacter intestini]	3.4474e-100
gi|571579224|ref|XP_006572611.1|	gi|739533542|ref|WP_037391965.1|	hypothetical protein [Snodgrassella alvi]	3.1304e-77
gi|571579239|ref|XP_006572615.1|	gi|740864394|ref|WP_038649645.1|	hypothetical protein, partial [Snodgrassella alvi]	0
gi|571579249|ref|XP_001123208.3|	gi|739534018|ref|WP_037392421.1|	tRNA modification GTPase [Snodgrassella alvi]	0
gi|571579252|ref|XP_006572618.1|	gi|736983309|ref|WP_034979536.1|	translation initiation factor IF-2 [Lactobacillus sp. wkB10]	0
gi|571579267|ref|XP_006572623.1|	gi|736983623|ref|WP_034979848.1|	succinate dehydrogenase [Lactobacillus sp. wkB10]	0
gi|571579282|ref|XP_006572628.1|	gi|739533639|ref|WP_037392055.1|	NADP oxidoreductase [Snodgrassella alvi]	1.20889e-144
gi|571579294|ref|XP_006572632.1|	gi|496129409|ref|WP_008853916.1|	glutamate synthase [Commensalibacter intestini]	0
gi|571579302|ref|XP_006572635.1|	gi|739535741|ref|WP_037394122.1|	DNA polymerase III subunit gamma/tau [Snodgrassella alvi]	1.41577e-166
gi|571579317|ref|XP_006572639.1|	gi|739535167|ref|WP_037393554.1|	membrane protein [Snodgrassella alvi]	4.50659e-121
gi|571579321|ref|XP_006572641.1|	gi|655877232|ref|WP_028966360.1|	RNA-splicing ligase RtcB [Sphingomonas phyllosphaerae]	1.27969e-135
gi|571579329|ref|XP_006572644.1|	gi|739536290|ref|WP_037394667.1|	dTDP-4-dehydrorhamnose 3,5-epimerase [Snodgrassella alvi]	3.40776e-105
gi|571579350|ref|XP_006572649.1|	gi|736981464|ref|WP_034977715.1|	beta-glucosidase [Lactobacillus sp. wkB10]	2.58855e-111
gi|571579358|ref|XP_006572652.1|	gi|736514940|ref|WP_034530828.1|	DNA topoisomerase I [Lactobacillus kunkeei]	0
gi|571579370|ref|XP_006572656.1|	gi|736982876|ref|WP_034979105.1|	phosphomevalonate kinase [Lactobacillus sp. wkB10]	0
gi|571579374|ref|XP_006572658.1|	gi|739535327|ref|WP_037393712.1|	LysR family transcriptional regulator [Snodgrassella alvi]	2.30778e-157
gi|571579376|ref|XP_006572659.1|	gi|739535330|ref|WP_037393715.1|	aldehyde oxidase [Snodgrassella alvi]	7.37688e-95
gi|571579389|ref|XP_006572662.1|	gi|739536706|ref|WP_037395081.1|	cytidylate kinase [Snodgrassella alvi]	4.39044e-154
gi|571579391|ref|XP_006572663.1|	gi|736913934|ref|WP_034911914.1|	tRNA dimethylallyltransferase [Gilliamella apicola]	2.7435e-112
gi|571579397|ref|XP_006572666.1|	gi|736518578|ref|WP_034534392.1|	hypothetical protein [Lactobacillus kunkeei]	1.13895e-107
gi|571579407|ref|XP_006572671.1|	gi|739634372|ref|WP_037490332.1|	hypothetical protein [Snodgrassella alvi]	0
gi|571579418|ref|XP_006572676.1|	gi|736980911|ref|WP_034977170.1|	glutamine ABC transporter substrate-binding protein [Lactobacillus sp. wkB10]	2.41263e-171
gi|571579433|ref|XP_006572683.1|	gi|739532608|ref|WP_037391180.1|	RNA 2'-phosphotransferase, partial [Snodgrassella alvi]	5.91105e-94
gi|571579440|ref|XP_006572684.1|	gi|739536762|ref|WP_037395137.1|	dihydroorotate oxidase [Snodgrassella alvi]	0
gi|571579442|ref|XP_006572685.1|	gi|739619910|ref|WP_037476428.1|	glutathione S-transferase [Snodgrassella alvi]	3.45822e-146
gi|571579444|ref|XP_006572686.1|	gi|736981825|ref|WP_034978071.1|	multidrug MFS transporter [Lactobacillus sp. wkB10]	3.22245e-137
gi|571579453|ref|XP_006572690.1|	gi|736985332|ref|WP_034981512.1|	Uric acid permease PucJ [Lactobacillus sp. wkB10]	8.37443e-135
gi|571579455|ref|XP_006572691.1|	gi|644552958|ref|WP_025331353.1|	ornithine carbamoyltransferase [Snodgrassella alvi]	0
gi|571579457|ref|XP_006572692.1|	gi|739534711|ref|WP_037393104.1|	Bcr/CflA family drug resistance efflux transporter [Snodgrassella alvi]	0
gi|571579461|ref|XP_006572694.1|	gi|736515710|ref|WP_034531573.1|	GMP synthase [Lactobacillus kunkeei]	6.29186e-160
gi|571579486|ref|XP_006572701.1|	gi|736515549|ref|WP_034531413.1|	hydrolase [Lactobacillus kunkeei]	1.12706e-173
gi|571579488|ref|XP_006572702.1|	gi|736518669|ref|WP_034534481.1|	UDP-N-acetylglucosamine--N-acetylmuramyl-(pentapeptide) pyrophosphoryl-undecaprenol N-acetylglucosamine transferase [Lactobacillus kunkeei]	0
gi|571579491|ref|XP_006572703.1|	gi|739535038|ref|WP_037393426.1|	hypothetical protein [Snodgrassella alvi]	0
gi|571579516|ref|XP_003252058.2|	gi|736984831|ref|WP_034981019.1|	glyceraldehyde-3-phosphate dehydrogenase [Lactobacillus sp. wkB10]	0
gi|571579526|ref|XP_006572714.1|	gi|739536283|ref|WP_037394660.1|	AmpG family muropeptide MFS transporter [Snodgrassella alvi]	3.28622e-108
gi|571579558|ref|XP_006572719.1|	gi|739534340|ref|WP_037392738.1|	3-deoxy-D-manno-octulosonate 8-phosphate phosphatase [Snodgrassella alvi]	2.13995e-120
gi|571579560|ref|XP_003252062.2|	gi|739534336|ref|WP_037392734.1|	D-arabinose 5-phosphate isomerase [Snodgrassella alvi]	0
gi|571579564|ref|XP_006572721.1|	gi|736518204|ref|WP_034534023.1|	hypothetical protein [Lactobacillus kunkeei]	2.98605e-128
gi|571579566|ref|XP_006572722.1|	gi|739534022|ref|WP_037392425.1|	2-hydroxyacid dehydrogenase [Snodgrassella alvi]	0
gi|571579601|ref|XP_006572730.1|	gi|740736336|ref|WP_038521622.1|	phosphoketolase [Lactobacillus sp. wkB8]	0
gi|571579605|ref|XP_006572732.1|	gi|739533146|ref|WP_037391619.1|	hypothetical protein [Snodgrassella alvi]	1.47705e-122
gi|571579624|ref|XP_006572737.1|	gi|736982540|ref|WP_034978771.1|	acetyltransferase [Lactobacillus sp. wkB10]	7.84866e-84
gi|571579644|ref|XP_006572743.1|	gi|739534642|ref|WP_037393036.1|	Hsp12 variant C, partial [Snodgrassella alvi]	2.0148e-123
gi|571579653|ref|XP_006572746.1|	gi|739533937|ref|WP_037392343.1|	electron transfer flavoprotein-ubiquinone oxidoreductase [Snodgrassella alvi]	7.84609e-129
gi|571579656|ref|XP_006572747.1|	gi|739534380|ref|WP_037392777.1|	methyltransferase [Snodgrassella alvi]	3.04892e-56
gi|571579658|ref|XP_006572748.1|	gi|644548656|ref|WP_025330344.1|	poly(A) polymerase [Snodgrassella alvi]	2.3071e-166
gi|571579671|ref|XP_006572753.1|	gi|736982896|ref|WP_034979125.1|	asparagine--tRNA ligase [Lactobacillus sp. wkB10]	0
gi|571579677|ref|XP_006572755.1|	gi|739533329|ref|WP_037391777.1|	hypothetical protein, partial [Snodgrassella alvi]	1.23872e-59
gi|571579686|ref|XP_006572759.1|	gi|644544342|ref|WP_025329689.1|	ATP phosphoribosyltransferase [Snodgrassella alvi]	1.01866e-111
gi|571579688|ref|XP_006572760.1|	gi|739533373|ref|WP_037391815.1|	hypothetical protein, partial [Snodgrassella alvi]	1.94536e-99
gi|571579706|ref|XP_006572766.1|	gi|736981188|ref|WP_034977445.1|	hypothetical protein [Lactobacillus sp. wkB10]	1.10467e-79
gi|571579725|ref|XP_006572774.1|	gi|739619908|ref|WP_037476426.1|	mechanosensitive ion channel protein MscL [Snodgrassella alvi]	8.83735e-91
gi|571579730|ref|XP_006572776.1|	gi|736982584|ref|WP_034978815.1|	prolyl aminopeptidase [Lactobacillus sp. wkB10]	0
gi|571579734|ref|XP_001122282.3|	gi|644551767|ref|WP_025331058.1|	alkyl hydroperoxide reductase [Snodgrassella alvi]	4.59674e-134
gi|571579737|ref|XP_006572778.1|	gi|736516512|ref|WP_034532370.1|	acetaldehyde dehydrogenase, partial [Lactobacillus kunkeei]	2.12352e-113
gi|571579748|ref|XP_006572783.1|	gi|739535718|ref|WP_037394099.1|	RNA helicase, partial [Snodgrassella alvi]	8.71163e-74
gi|66524760|ref|XP_623480.1|	gi|652475702|ref|WP_026870392.1|	NADH-quinone oxidoreductase subunit I [Inquilinus limosus]	2.26338e-88
gi|66559615|ref|XP_625064.1|	gi|496129083|ref|WP_008853590.1|	elongation factor 4 [Commensalibacter intestini]	0

## Sheet: 6. A. pisum
Protein ID	Best contaminant ID	Best contaminant Description	Best contaminant E-value
ACYPI000260-PA	gi|736824967|ref|WP_034826569.1|	iron-dicitrate transporter ATP-binding subunit [Enterobacter cancerogenus]	1.62507e-171
ACYPI000288-PA	gi|544690046|ref|WP_021121609.1|	NAD(P)-binding Rossmann-like domain protein, partial [[Clostridium] sordellii]	1.44687e-171
ACYPI000340-PA	gi|544690066|ref|WP_021121623.1|	zinc knuckle family protein, partial [[Clostridium] sordellii]	3.29023e-71
ACYPI000494-PA	gi|736828650|ref|WP_034830150.1|	chlorohydrolase [Enterobacter cancerogenus]	0
ACYPI000898-PA	gi|503835294|ref|WP_014069288.1|	S-methyl-5-thioribose-1-phosphate isomerase [Enterobacter asburiae]	0
ACYPI001139-PA	gi|647633224|ref|WP_025906130.1|	epimerase [Staphylococcus sciuri]	0
ACYPI001267-PA	gi|736825317|ref|WP_034826918.1|	ATP-dependent DNA helicase RecG [Enterobacter cancerogenus]	0
ACYPI002582-PA	gi|736820404|ref|WP_034822045.1|	MULTISPECIES: NAD-dependent deacylase [Enterobacteriaceae]	0
ACYPI002750-PA	gi|739735609|ref|WP_037588817.1|	cysteine desulfurase [Staphylococcus aureus]	0
ACYPI003227-PA	gi|736828494|ref|WP_034829995.1|	galactonate dehydratase [Enterobacter cancerogenus]	0
ACYPI003238-PA	gi|736828119|ref|WP_034829631.1|	alpha-N-arabinofuranosidase [Enterobacter cancerogenus]	0
ACYPI003292-PA	gi|647632050|ref|WP_025905019.1|	N-acetylmuramic acid 6-phosphate etherase [Staphylococcus sciuri]	0
ACYPI003738-PA	gi|736821806|ref|WP_034823438.1|	NAD(P)-dependent oxidoreductase [Enterobacter cancerogenus]	6.01032e-178
ACYPI003987-PA	gi|736823033|ref|WP_034824656.1|	fatty acid desaturase [Enterobacter cancerogenus]	2.19394e-124
ACYPI004046-PA	gi|503836551|ref|WP_014070545.1|	transcriptional regulator [Enterobacter asburiae]	0
ACYPI004052-PA	gi|647632371|ref|WP_025905329.1|	1-deoxy-D-xylulose-5-phosphate reductoisomerase [Staphylococcus sciuri]	4.32659e-157
ACYPI004104-PA	gi|647632849|ref|WP_025905780.1|	hypothetical protein [Staphylococcus sciuri]	7.28044e-125
ACYPI004991-PA	gi|736825116|ref|WP_034826717.1|	oxidoreductase [Enterobacter cancerogenus]	3.44326e-166
ACYPI005574-PA	gi|647631438|ref|WP_025904425.1|	oxidoreductase [Staphylococcus sciuri]	0
ACYPI006770-PA	gi|736821814|ref|WP_034823446.1|	dipeptidyl carboxypeptidase II [Enterobacter cancerogenus]	0
ACYPI007013-PA	gi|647634520|ref|WP_025907307.1|	alcohol dehydrogenase [Staphylococcus sciuri]	0
ACYPI007063-PA	gi|736822174|ref|WP_034823805.1|	glycine C-acetyltransferase [Enterobacter cancerogenus]	0
ACYPI007211-PA	gi|647631392|ref|WP_025904381.1|	MFS transporter [Staphylococcus sciuri]	0
ACYPI007985-PA	gi|736818903|ref|WP_034820556.1|	lipid transporter ATP-binding/permease [Enterobacter cancerogenus]	0
ACYPI008091-PA	gi|647633399|ref|WP_025906286.1|	MULTISPECIES: PTS glucose transporter subunit IIA [Staphylococcus]	3.72742e-102
ACYPI008249-PA	gi|736821041|ref|WP_034822678.1|	PTS beta-glucoside transporter subunit EIIBCA [Enterobacter cancerogenus]	0
ACYPI008405-PA	gi|736818345|ref|WP_034820002.1|	transporter [Enterobacter cancerogenus]	0
ACYPI008875-PA	gi|647634522|ref|WP_025907309.1|	oxidoreductase [Staphylococcus sciuri]	0
ACYPI009096-PA	gi|515568112|ref|WP_017000941.1|	Fe-S cluster assembly protein SufB [Staphylococcus lentus]	0
ACYPI009328-PA	gi|727180427|ref|WP_033642899.1|	MULTISPECIES: 3-deoxy-7-phosphoheptulonate synthase [Serratia]	1.13738e-169
ACYPI009530-PA	gi|544690475|ref|WP_021121949.1|	BRICHOS domain protein [[Clostridium] sordellii]	3.0652e-74
ACYPI009709-PA	gi|647634080|ref|WP_025906894.1|	multidrug ABC transporter ATP-binding protein [Staphylococcus sciuri]	0
ACYPI009756-PA	gi|727177771|ref|WP_033641642.1|	MULTISPECIES: peptide-methionine (S)-S-oxide reductase [Serratia]	2.11208e-148
ACYPI009759-PA	gi|736820638|ref|WP_034822275.1|	ATPase [Enterobacter cancerogenus]	7.02067e-176
ACYPI009845-PA	gi|739737053|ref|WP_037590246.1|	aryl-phospho-beta-D-glucosidase [Staphylococcus aureus]	0
ACYPI010067-PA	gi|503834434|ref|WP_014068428.1|	2-dehydro-3-deoxygluconokinase [Enterobacter asburiae]	0
ACYPI060018-PA	gi|736819266|ref|WP_034820916.1|	23S rRNA (adenine(1618)-N(6))-methyltransferase [Enterobacter cancerogenus]	7.9711e-73
ACYPI060079-PA	-		-
ACYPI060101-PA	gi|736822965|ref|WP_034824588.1|	diguanylate cyclase [Enterobacter cancerogenus]	7.77365e-122
ACYPI060119-PA	gi|736825695|ref|WP_034827288.1|	iron ABC transporter substrate-binding protein [Enterobacter cancerogenus]	0
ACYPI060157-PA	gi|740862340|ref|WP_038647591.1|	aminodeoxychorismate lyase [Pantoea rwandensis]	0
ACYPI060188-PA	gi|739736658|ref|WP_037589857.1|	MULTISPECIES: L-glutamate gamma-semialdehyde dehydrogenase [Staphylococcus]	5.72279e-86
ACYPI060212-PA	gi|504696781|ref|WP_014883883.1|	MULTISPECIES: methyl-accepting chemotaxis protein III [Enterobacter]	1.54319e-87
ACYPI060350-PA	gi|736828415|ref|WP_034829917.1|	endopeptidase [Enterobacter cancerogenus]	7.43613e-102
ACYPI060354-PA	gi|495383560|ref|WP_008108267.1|	mechanosensitive ion channel protein MscS [Pantoea sp. YR343]	5.10109e-170
ACYPI060362-PA	gi|736824388|ref|WP_034825996.1|	transcriptional regulator [Enterobacter cancerogenus]	0
ACYPI060371-PA	gi|647631195|ref|WP_025904186.1|	4-hydroxy-3-methylbut-2-enyl diphosphate reductase [Staphylococcus sciuri]	0
ACYPI060439-PA	gi|503934103|ref|WP_014168097.1|	MULTISPECIES: membrane protein [Enterobacter]	1.00716e-129
ACYPI060442-PA	gi|740864592|ref|WP_038649843.1|	MULTISPECIES: chemotaxis protein [Pantoea]	0
ACYPI060541-PA	gi|557301373|ref|WP_023378382.1|	MULTISPECIES: fructose-bisphosphate aldolase [Pseudomonas]	0
ACYPI060558-PA	gi|740862690|ref|WP_038647941.1|	alcohol dehydrogenase [Pantoea rwandensis]	0
ACYPI060594-PA	gi|654668668|ref|WP_028128206.1|	LysR family transcriptional regulator, partial [Serratia marcescens]	6.9831e-107
ACYPI060671-PA	gi|736825841|ref|WP_034827432.1|	peptide ABC transporter ATP-binding protein [Enterobacter cancerogenus]	1.39517e-166
ACYPI060882-PA	gi|736820650|ref|WP_034822287.1|	ABC transporter permease [Enterobacter cancerogenus]	2.7587e-138
ACYPI060930-PA	gi|740861302|ref|WP_038646554.1|	hypothetical protein [Pantoea rwandensis]	0
ACYPI061021-PA	gi|647631675|ref|WP_025904659.1|	cell division protein FtsW [Staphylococcus sciuri]	0
ACYPI061073-PA	gi|736825103|ref|WP_034826704.1|	allophanate hydrolase [Enterobacter cancerogenus]	0
ACYPI061079-PA	gi|736829522|ref|WP_034830990.1|	L-idonate 5-dehydrogenase [Enterobacter cancerogenus]	2.81776e-156
ACYPI061127-PA	gi|495384017|ref|WP_008108724.1|	amino acid ABC transporter permease [Pantoea sp. YR343]	1.96368e-105
ACYPI061168-PA	gi|503835458|ref|WP_014069452.1|	23S rRNA (adenine(1618)-N(6))-methyltransferase [Enterobacter asburiae]	1.95389e-107
ACYPI061178-PA	gi|736827808|ref|WP_034829337.1|	biofilm stress and motility protein A [Enterobacter cancerogenus]	4.49281e-70
ACYPI061195-PA	gi|495377863|ref|WP_008102574.1|	formimidoylglutamate deiminase [Pantoea sp. YR343]	7.40245e-133
ACYPI061204-PA	gi|736828849|ref|WP_034830342.1|	ferrichrysobactin receptor [Enterobacter cancerogenus]	0
ACYPI061217-PA	gi|739172090|ref|WP_037036240.1|	multifunctional fatty acid oxidation complex subunit alpha [Rahnella sp. WP5]	0
ACYPI061221-PA	gi|738754118|ref|WP_036647647.1|	NADPH:quinone oxidoreductase [Pantoea sp. YR343]	3.8274e-155
ACYPI061240-PA	gi|647634254|ref|WP_025907058.1|	cytochrome c biogenesis protein ResB [Staphylococcus sciuri]	0
ACYPI061274-PA	gi|644349288|ref|WP_025301585.1|	MULTISPECIES: N-acetyl-anhydromuranmyl-L-alanine amidase [Serratia]	6.54086e-107
ACYPI061293-PA	gi|739737091|ref|WP_037590283.1|	allantoinase [Staphylococcus aureus]	8.43377e-89
ACYPI061357-PA	gi|736823352|ref|WP_034824973.1|	antibiotic ABC transporter substrate-binding protein [Enterobacter cancerogenus]	0
ACYPI061437-PA	gi|736823878|ref|WP_034825491.1|	homocysteine S-methyltransferase [Enterobacter cancerogenus]	3.27768e-178
ACYPI061471-PA	gi|739737353|ref|WP_037590537.1|	MULTISPECIES: multidrug ABC transporter ATP-binding protein [Staphylococcus]	0
ACYPI061499-PA	gi|736823312|ref|WP_034824933.1|	S-formylglutathione hydrolase [Enterobacter cancerogenus]	0
ACYPI061626-PA	gi|727170980|ref|WP_033638670.1|	adenylyl-sulfate kinase [Shigella sonnei]	1.13353e-118
ACYPI061664-PA	gi|736828064|ref|WP_034829576.1|	spermidine synthase [Enterobacter cancerogenus]	3.58057e-155
ACYPI061746-PA	gi|736827489|ref|WP_034829032.1|	MULTISPECIES: hydrolase [Enterobacteriaceae]	1.49136e-173
ACYPI061766-PA	gi|736821795|ref|WP_034823427.1|	LysR family transcriptional regulator [Enterobacter cancerogenus]	0
ACYPI061818-PA	gi|503836171|ref|WP_014070165.1|	aldehyde dehydrogenase [Enterobacter asburiae]	0
ACYPI061838-PA	gi|736822291|ref|WP_034823921.1|	molybdenum cofactor guanylyltransferase [Enterobacter cancerogenus]	2.33872e-101
ACYPI061874-PA	gi|736821956|ref|WP_034823588.1|	transketolase [Enterobacter cancerogenus]	0
ACYPI061886-PA	gi|495378391|ref|WP_008103102.1|	virulence factor MviM [Pantoea sp. YR343]	1.87189e-113
ACYPI061932-PA	gi|727181532|ref|WP_033644004.1|	MULTISPECIES: hypothetical protein [Serratia]	3.25406e-147
ACYPI061958-PA	gi|736820281|ref|WP_034821922.1|	MULTISPECIES: transcriptional regulator [Enterobacteriaceae]	3.44364e-157
ACYPI061983-PA	gi|503837055|ref|WP_014071049.1|	D-mannonate oxidoreductase [Enterobacter asburiae]	7.12115e-144
ACYPI062022-PA	gi|739735623|ref|WP_037588831.1|	bacteriocin ABC transporter ATP-binding protein [Staphylococcus aureus]	7.16468e-147
ACYPI062035-PA	gi|736823058|ref|WP_034824681.1|	elongation factor G [Enterobacter cancerogenus]	0
ACYPI062048-PA	gi|500264418|ref|WP_011915302.1|	maltoporin [Enterobacter sp. 638]	0
ACYPI062113-PA	gi|503736949|ref|WP_013971025.1|	4-hydroxy-3-methylbut-2-en-1-yl diphosphate synthase [Pseudomonas putida]	0
ACYPI062148-PA	gi|739736522|ref|WP_037589723.1|	MULTISPECIES: DNA-binding response regulator [Staphylococcus]	1.90646e-137
ACYPI062160-PA	gi|647634599|ref|WP_025907383.1|	hypothetical protein [Staphylococcus sciuri]	0
ACYPI062167-PA	gi|527038026|ref|WP_020884594.1|	MULTISPECIES: triphosphoribosyl-dephospho-CoA synthase MdcB [Enterobacter]	1.27179e-120
ACYPI062183-PA	gi|503835666|ref|WP_014069660.1|	guanine deaminase [Enterobacter asburiae]	2.47153e-95
ACYPI062207-PA	gi|545152334|ref|WP_021507653.1|	penicillin-binding protein 2 [Pantoea dispersa]	0
ACYPI062222-PA	gi|493758532|ref|WP_006707306.1|	hypothetical protein [Candidatus Regiella insecticola]	3.54839e-117
ACYPI062227-PA	gi|727178879|ref|WP_033642138.1|	MULTISPECIES: D-galactose transporter GalP [Serratia]	3.05347e-138
ACYPI062243-PA	gi|740860505|ref|WP_038645757.1|	NADH-quinone oxidoreductase subunit L [Pantoea rwandensis]	0
ACYPI062261-PA	gi|736821510|ref|WP_034823145.1|	RND transporter [Enterobacter cancerogenus]	0
ACYPI062420-PA	gi|737932924|ref|WP_035897668.1|	zinc-binding dehydrogenase [Kluyvera ascorbata]	1.44635e-157
ACYPI062454-PA	gi|516050329|ref|WP_017480912.1|	MULTISPECIES: transaldolase [Acinetobacter calcoaceticus/baumannii complex]	2.01084e-165
ACYPI062508-PA	gi|647632193|ref|WP_025905160.1|	aminopeptidase T [Staphylococcus sciuri]	2.97906e-81
ACYPI062517-PA	gi|504275765|ref|WP_014462867.1|	allantoinase [Acinetobacter baumannii]	0
ACYPI062649-PA	gi|736827388|ref|WP_034828936.1|	glycosyl transferase [Enterobacter cancerogenus]	0
ACYPI062652-PA	gi|736820556|ref|WP_034822196.1|	murein hydrolase effector LrgB [Enterobacter cancerogenus]	0
ACYPI062712-PA	gi|736828832|ref|WP_034830325.1|	methyltransferase [Enterobacter cancerogenus]	2.10011e-144
ACYPI062746-PA	gi|740860470|ref|WP_038645722.1|	MULTISPECIES: phosphate acetyltransferase [Pantoea]	0
ACYPI062766-PA	gi|504406209|ref|WP_014593311.1|	thioredoxin reductase [Pantoea ananatis]	9.42338e-67
ACYPI062767-PA	gi|736826156|ref|WP_034827742.1|	gamma-glutamyltransferase [Enterobacter cancerogenus]	0
ACYPI062846-PA	gi|740859283|ref|WP_038644535.1|	MULTISPECIES: altronate hydrolase [Pantoea]	1.74155e-140
ACYPI062850-PA	gi|727162776|ref|WP_033635001.1|	MULTISPECIES: flagellar biosynthesis protein FlhA [Enterobacteriaceae]	1.7948e-169
ACYPI062859-PA	gi|736826836|ref|WP_034828406.1|	aldolase [Enterobacter cancerogenus]	0
ACYPI062910-PA	gi|547432651|ref|WP_022066284.1|	quinate dehydrogenase [Klebsiella pneumoniae]	2.18244e-88
ACYPI062979-PA	gi|736818122|ref|WP_034819782.1|	ribulokinase [Enterobacter cancerogenus]	1.05589e-137
ACYPI063012-PA	gi|736819117|ref|WP_034820769.1|	oxidoreductase [Enterobacter cancerogenus]	2.00338e-154
ACYPI063064-PA	gi|727190393|ref|WP_033652188.1|	LysR family transcriptional regulator [Serratia marcescens]	4.84907e-83
ACYPI063148-PA	gi|740859118|ref|WP_038644370.1|	TIGR02099 family protein [Pantoea rwandensis]	0
ACYPI063186-PA	gi|740863743|ref|WP_038648994.1|	MULTISPECIES: pantoate--beta-alanine ligase [Pantoea]	2.01166e-110
ACYPI063213-PA	gi|647633980|ref|WP_025906795.1|	MULTISPECIES: 50S ribosomal protein L4 [Staphylococcus]	2.43272e-141
ACYPI063327-PA	gi|727188762|ref|WP_033650568.1|	MULTISPECIES: DNA-binding response regulator [Enterobacteriaceae]	4.00541e-99
ACYPI063328-PA	gi|740858288|ref|WP_038643540.1|	MULTISPECIES: thiol:disulfide oxidoreductase [Pantoea]	0
ACYPI063366-PA	gi|647631878|ref|WP_025904853.1|	MULTISPECIES: RNA methyltransferase [Staphylococcus]	7.32718e-139
ACYPI063397-PA	gi|503836256|ref|WP_014070250.1|	peptidase T [Enterobacter asburiae]	0
ACYPI063475-PA	gi|736819573|ref|WP_034821221.1|	nicotinate phosphoribosyltransferase [Enterobacter cancerogenus]	0
ACYPI063523-PA	gi|738755033|ref|WP_036648559.1|	AraC family transcriptional regulator [Pantoea sp. YR343]	1.35731e-90
ACYPI063531-PA	gi|736825675|ref|WP_034827269.1|	MFS transporter [Enterobacter cancerogenus]	0
ACYPI063565-PA	gi|647633130|ref|WP_025906037.1|	MULTISPECIES: aspartate-semialdehyde dehydrogenase [Staphylococcus]	1.09745e-179
ACYPI063570-PA	gi|740859061|ref|WP_038644313.1|	MULTISPECIES: taurine transporter ATP-binding subunit [Pantoea]	2.8091e-170
ACYPI063634-PA	gi|503835321|ref|WP_014069315.1|	cation transporter [Enterobacter asburiae]	6.6455e-163
ACYPI063693-PA	gi|647633190|ref|WP_025906096.1|	DNA polymerase III subunit gamma/tau [Staphylococcus sciuri]	0
ACYPI063751-PA	gi|503837605|ref|WP_014071599.1|	phosphoenolpyruvate--protein phosphotransferase PtsP [Enterobacter asburiae]	5.34096e-121
ACYPI063771-PA	gi|503936960|ref|WP_014170954.1|	MULTISPECIES: multidrug ABC transporter ATP-binding protein [Enterobacter]	3.66798e-116
ACYPI063802-PA	gi|740860011|ref|WP_038645263.1|	hypothetical protein [Pantoea rwandensis]	1.55986e-173
ACYPI063816-PA	gi|736824699|ref|WP_034826304.1|	hypothetical protein [Enterobacter cancerogenus]	0
ACYPI063822-PA	gi|695695591|ref|WP_032636602.1|	MULTISPECIES: short-chain dehydrogenase [Enterobacter]	2.73588e-175
ACYPI063860-PA	gi|740862502|ref|WP_038647753.1|	competence protein TfoX [Pantoea rwandensis]	1.03995e-137
ACYPI063897-PA	gi|493758532|ref|WP_006707306.1|	hypothetical protein [Candidatus Regiella insecticola]	1.13831e-105
ACYPI063915-PA	gi|736822432|ref|WP_034824060.1|	LuxR family transcriptional regulator [Enterobacter cancerogenus]	2.61668e-77
ACYPI063927-PA	gi|727188890|ref|WP_033650696.1|	acylphosphatase [Serratia marcescens]	9.23434e-58
ACYPI063956-PA	gi|736824891|ref|WP_034826494.1|	protease [Enterobacter cancerogenus]	0
ACYPI063980-PA	gi|740862694|ref|WP_038647945.1|	MULTISPECIES: DNA starvation/stationary phase protection protein [Pantoea]	4.58281e-117
ACYPI064057-PA	gi|647632040|ref|WP_025905010.1|	acetyltransferase [Staphylococcus sciuri]	2.7623e-122
ACYPI064088-PA	gi|736821905|ref|WP_034823537.1|	ATP-dependent helicase [Enterobacter cancerogenus]	0
ACYPI064115-PA	gi|736818088|ref|WP_034819749.1|	alpha/beta hydrolase [Enterobacter cancerogenus]	9.68691e-178
ACYPI064127-PA	gi|647631484|ref|WP_025904470.1|	protein-(glutamine-N5) methyltransferase, release factor-specific [Staphylococcus sciuri]	3.49132e-143
ACYPI064202-PA	gi|740863750|ref|WP_038649001.1|	multicopper oxidase [Pantoea rwandensis]	0
ACYPI064224-PA	gi|739735550|ref|WP_037588758.1|	2,3-bisphosphoglycerate-independent phosphoglycerate mutase [Staphylococcus aureus]	0
ACYPI064245-PA	gi|736818230|ref|WP_034819887.1|	glutathione-dependent reductase [Enterobacter cancerogenus]	0
ACYPI064337-PA	gi|736826132|ref|WP_034827718.1|	4-aminobutyrate aminotransferase [Enterobacter cancerogenus]	3.58146e-167
ACYPI064401-PA	gi|736818094|ref|WP_034819755.1|	AraC family transcriptional regulator [Enterobacter cancerogenus]	2.95314e-149
ACYPI064482-PA	gi|495380443|ref|WP_008105154.1|	aminotransferase AlaT [Pantoea sp. YR343]	5.00232e-174
ACYPI064492-PA	gi|727166363|ref|WP_033636600.1|	transcriptional regulator [Serratia marcescens]	1.2092e-162
ACYPI064520-PA	gi|736823314|ref|WP_034824935.1|	iron ABC transporter ATP-binding protein [Enterobacter cancerogenus]	7.36062e-149
ACYPI064707-PA	gi|495380841|ref|WP_008105552.1|	hydroxypyruvate isomerase [Pantoea sp. YR343]	4.63085e-172
ACYPI064721-PA	gi|736824964|ref|WP_034826566.1|	enterobactin synthase subunit F [Enterobacter cancerogenus]	0
ACYPI064750-PA	gi|527037546|ref|WP_020884200.1|	MULTISPECIES: methyl-accepting chemotaxis sensory transducer [Enterobacter]	1.92508e-163
ACYPI064875-PA	gi|736818335|ref|WP_034819992.1|	GntR family transcriptional regulator [Enterobacter cancerogenus]	0
ACYPI064878-PA	gi|739735077|ref|WP_037588294.1|	penicillin-binding protein [Staphylococcus aureus]	9.26222e-145
ACYPI065037-PA	gi|736818290|ref|WP_034819947.1|	ABC transporter [Enterobacter cancerogenus]	9.44678e-177
ACYPI065048-PA	gi|736822216|ref|WP_034823847.1|	multidrug RND transporter [Enterobacter cancerogenus]	1.95266e-127
ACYPI065303-PA	gi|740859596|ref|WP_038644848.1|	trehalase [Pantoea rwandensis]	0
ACYPI065393-PA	gi|739737446|ref|WP_037590622.1|	peptidase S15 [Staphylococcus aureus]	8.74379e-80
ACYPI065552-PA	gi|736823492|ref|WP_034825110.1|	MULTISPECIES: histidine ABC transporter substrate-binding protein HisJ [Enterobacteriaceae]	4.44584e-105
ACYPI065611-PA	gi|736821809|ref|WP_034823441.1|	hypothetical protein [Enterobacter cancerogenus]	2.24296e-167
ACYPI065617-PA	gi|736826302|ref|WP_034827885.1|	ATP-dependent DNA helicase RecQ [Enterobacter cancerogenus]	1.4962e-146
ACYPI065621-PA	gi|736821514|ref|WP_034823149.1|	antibiotic transporter [Enterobacter cancerogenus]	0
ACYPI065663-PA	gi|503834918|ref|WP_014068912.1|	type IV pilin biogenesis protein [Enterobacter asburiae]	1.08326e-131
ACYPI065664-PA	gi|695726131|ref|WP_032652734.1|	MULTISPECIES: DNA-binding protein [Enterobacter cloacae complex]	0
ACYPI065676-PA	gi|647631628|ref|WP_025904612.1|	hypothetical protein [Staphylococcus sciuri]	5.743e-168
ACYPI065680-PA	gi|727189984|ref|WP_033651783.1|	transcriptional regulator [Serratia marcescens]	1.37624e-111
ACYPI065839-PA	gi|740863590|ref|WP_038648841.1|	allantoinase [Pantoea rwandensis]	0
ACYPI065888-PA	gi|740864767|ref|WP_038650018.1|	NAD-dependent succinate-semialdehyde dehydrogenase [Pantoea rwandensis]	0
ACYPI065929-PA	gi|740859743|ref|WP_038644995.1|	2-octaprenyl-6-methoxyphenyl hydroxylase [Pantoea rwandensis]	0
ACYPI065940-PA	gi|647632035|ref|WP_025905005.1|	3-methyladenine DNA glycosylase [Staphylococcus sciuri]	1.03155e-130
ACYPI066122-PA	gi|545154085|ref|WP_021509379.1|	undecaprenyl-phosphate 4-deoxy-4-formamido-L-arabinose transferase [Pantoea dispersa]	0
ACYPI066301-PA	gi|736828621|ref|WP_034830121.1|	cellulose synthase [Enterobacter cancerogenus]	2.29282e-94
ACYPI066305-PA	gi|648261443|ref|WP_026042592.1|	ABC transporter substrate-binding protein [Pantoea sp. A4]	0
ACYPI066382-PA	gi|736822633|ref|WP_034824258.1|	nuclease PIN [Enterobacter cancerogenus]	0
ACYPI066387-PA	gi|695751855|ref|WP_032678105.1|	cyclopropane-fatty-acyl-phospholipid synthase [Enterobacter sp. BIDMC 26]	0
ACYPI066394-PA	gi|695752697|ref|WP_032678947.1|	MULTISPECIES: twitching motility protein PilT [Enterobacter cloacae complex]	1.22631e-177
ACYPI066447-PA	gi|736826833|ref|WP_034828403.1|	hypothetical protein [Enterobacter cancerogenus]	3.80745e-158
ACYPI066469-PA	gi|736819534|ref|WP_034821182.1|	galactose mutarotase [Enterobacter cancerogenus]	0
ACYPI066475-PA	gi|736822145|ref|WP_034823776.1|	MULTISPECIES: two-component sensor histidine kinase [Enterobacteriaceae]	2.21259e-164
ACYPI066482-PA	gi|695758274|ref|WP_032681490.1|	hypothetical protein [Enterobacter sp. BIDMC 30]	1.58216e-137
ACYPI066498-PA	gi|503835698|ref|WP_014069692.1|	dihydrodipicolinate synthetase [Enterobacter asburiae]	1.43008e-127
ACYPI066505-PA	gi|495384886|ref|WP_008109589.1|	ABC transporter [Pantoea sp. YR343]	1.20242e-96
ACYPI066611-PA	gi|505189845|ref|WP_015376947.1|	predicteed ion transport [Serratia marcescens]	6.07988e-77
ACYPI066638-PA	gi|503935961|ref|WP_014169955.1|	MULTISPECIES: transcriptional regulator [Enterobacter]	4.66095e-102
ACYPI066702-PA	gi|549650970|ref|WP_022548320.1|	globin [Plautia stali symbiont]	1.46528e-106
ACYPI066768-PA	gi|727188831|ref|WP_033650637.1|	cystathionine beta-synthase [Serratia marcescens]	2.33653e-134
ACYPI066790-PA	gi|739734097|ref|WP_037587391.1|	phosphoribosylamine--glycine ligase [Staphylococcus aureus]	0
ACYPI066851-PA	gi|739734297|ref|WP_037587584.1|	phosphopantothenoylcysteine decarboxylase [Staphylococcus aureus]	0
ACYPI066861-PA	gi|736827530|ref|WP_034829073.1|	apolipoprotein N-acyltransferase [Enterobacter cancerogenus]	0
ACYPI066908-PA	gi|518299323|ref|WP_019469531.1|	MULTISPECIES: dihydroorotate dehydrogenase [Staphylococcus]	1.05289e-129
ACYPI066920-PA	gi|647631564|ref|WP_025904549.1|	MULTISPECIES: phosphopyruvate hydratase [Staphylococcus]	0
ACYPI066921-PA	gi|739736693|ref|WP_037589892.1|	thiazole synthase [Staphylococcus aureus]	0
ACYPI066990-PA	gi|739736144|ref|WP_037589349.1|	dihydrolipoamide dehydrogenase [Staphylococcus aureus]	1.86825e-137
ACYPI067041-PA	gi|493758532|ref|WP_006707306.1|	hypothetical protein [Candidatus Regiella insecticola]	1.09691e-111
ACYPI067073-PA	gi|727190152|ref|WP_033651949.1|	bifunctional folylpolyglutamate synthase/dihydrofolate synthase [Serratia marcescens]	1.31457e-81
ACYPI067085-PA	gi|503838217|ref|WP_014072211.1|	LysR family transcriptional regulator [Enterobacter asburiae]	0
ACYPI067137-PA	gi|740862121|ref|WP_038647372.1|	N-succinylglutamate 5-semialdehyde dehydrogenase [Pantoea rwandensis]	0
ACYPI067170-PA	gi|527037685|ref|WP_020884338.1|	phosphoethanolamine transferase EptA [Enterobacter cloacae]	6.50752e-104
ACYPI067186-PA	gi|740859604|ref|WP_038644856.1|	MULTISPECIES: hypothetical protein [Pantoea]	2.31497e-84
ACYPI067202-PA	gi|556485646|ref|WP_023333849.1|	MULTISPECIES: 5,10-methylenetetrahydrofolate reductase [Enterobacter]	3.38276e-45
ACYPI067204-PA	gi|503937569|ref|WP_014171563.1|	16S rRNA methyltransferase [Enterobacter cloacae]	1.16241e-179
ACYPI067206-PA	gi|503339159|ref|WP_013573820.1|	MULTISPECIES: translation initiation factor IF-2 [Rahnella]	0
ACYPI067214-PA	gi|740858372|ref|WP_038643624.1|	ABC-ATPase UvrA [Pantoea rwandensis]	2.82481e-177
ACYPI067249-PA	gi|505190943|ref|WP_015378045.1|	MULTISPECIES: DNA topoisomerase I [Enterobacteriaceae]	0
ACYPI067253-PA	gi|740862111|ref|WP_038647362.1|	NAD(+) synthetase [Pantoea rwandensis]	6.17803e-87
ACYPI067260-PA	gi|503342331|ref|WP_013576992.1|	MULTISPECIES: nicotinate-nucleotide pyrophosphorylase [Rahnella]	0
ACYPI067269-PA	gi|647634135|ref|WP_025906949.1|	beta-galactosidase [Staphylococcus sciuri]	6.36451e-124
ACYPI067293-PA	gi|740634184|ref|WP_038419689.1|	hypothetical protein [Enterobacter cloacae]	4.15852e-134
ACYPI067346-PA	gi|737932927|ref|WP_035897671.1|	MULTISPECIES: LysR family transcriptional regulator [Enterobacteriaceae]	8.05052e-116
ACYPI067347-PA	gi|495164331|ref|WP_007889129.1|	MULTISPECIES: aspartate aminotransferase [Pantoea]	1.19427e-33
ACYPI067377-PA	gi|739736250|ref|WP_037589454.1|	cystathionine gamma-synthase [Staphylococcus aureus]	0
ACYPI067392-PA	gi|695752691|ref|WP_032678941.1|	MULTISPECIES: MFS transporter permease [Enterobacter cloacae complex]	0
ACYPI067451-PA	gi|446043910|ref|WP_000121765.1|	MULTISPECIES: 3-oxoadipate CoA-transferase subunit B [Acinetobacter calcoaceticus/baumannii complex]	1.83192e-131
ACYPI067455-PA	gi|739735822|ref|WP_037589029.1|	cyclic pyranopterin phosphate synthase MoaA [Staphylococcus aureus]	0
ACYPI067480-PA	gi|647632450|ref|WP_025905404.1|	MULTISPECIES: ATP-dependent DNA helicase RecQ [Staphylococcus]	2.23584e-172
ACYPI067566-PA	gi|491192529|ref|WP_005050880.1|	NADH-ubiquinone oxidoreductase subunit 3 [Microbacterium laevaniformans]	3.24884e-44
ACYPI067593-PA	gi|490928737|ref|WP_004790590.1|	hypothetical protein [Acinetobacter sp. NIPH 817]	0
ACYPI067643-PA	gi|647634104|ref|WP_025906918.1|	hypothetical protein [Staphylococcus sciuri]	0
ACYPI067752-PA	gi|740862101|ref|WP_038647352.1|	MULTISPECIES: 2-deoxy-D-gluconate 3-dehydrogenase [Pantoea]	2.46131e-113
ACYPI067766-PA	gi|503835049|ref|WP_014069043.1|	N-acyl-L-amino acid amidohydrolase [Enterobacter asburiae]	0
ACYPI067806-PA	gi|504694854|ref|WP_014881956.1|	MULTISPECIES: membrane protein [Enterobacter]	1.91799e-123
ACYPI067886-PA	gi|736823125|ref|WP_034824747.1|	MULTISPECIES: imidazole glycerol phosphate synthase cyclase subunit [Enterobacteriaceae]	4.83364e-163
ACYPI067923-PA	gi|740858645|ref|WP_038643897.1|	hydroxyacid dehydrogenase [Pantoea rwandensis]	2.75516e-127
ACYPI067941-PA	gi|736821465|ref|WP_034823100.1|	pitrilysin [Enterobacter cancerogenus]	8.91521e-178
ACYPI067997-PA	gi|736827413|ref|WP_034828957.1|	transcriptional regulator [Enterobacter cancerogenus]	0
ACYPI068050-PA	gi|503836718|ref|WP_014070712.1|	methyl-accepting chemotaxis protein II [Enterobacter asburiae]	0
ACYPI068063-PA	gi|739736069|ref|WP_037589274.1|	aldehyde dehydrogenase [Staphylococcus aureus]	2.99166e-152
ACYPI068079-PA	gi|739706131|ref|WP_037560232.1|	5-methyltetrahydropteroyltriglutamate--homocysteine methyltransferase [Staphylococcus sciuri]	0
ACYPI068099-PA	gi|647632397|ref|WP_025905355.1|	polyribonucleotide nucleotidyltransferase [Staphylococcus sciuri]	0
ACYPI068244-PA	gi|503834735|ref|WP_014068729.1|	transcriptional regulator [Enterobacter asburiae]	5.44085e-152
ACYPI068303-PA	gi|739736919|ref|WP_037590114.1|	NADH-dependent flavin oxidoreductase [Staphylococcus aureus]	5.96331e-139
ACYPI068314-PA	gi|736818283|ref|WP_034819940.1|	ABC transporter permease [Enterobacter cancerogenus]	0
ACYPI068352-PA	gi|647633255|ref|WP_025906161.1|	GMP synthetase [Staphylococcus sciuri]	7.62215e-128
ACYPI068362-PA	gi|727180448|ref|WP_033642920.1|	MULTISPECIES: alkene reductase [Serratia]	1.96692e-111
ACYPI068371-PA	gi|736822158|ref|WP_034823789.1|	MULTISPECIES: rhodanese-like domain-containing protein [Enterobacteriaceae]	2.06417e-86
ACYPI068453-PA	gi|739736173|ref|WP_037589377.1|	glutamate synthase [Staphylococcus aureus]	0
ACYPI068474-PA	gi|503338039|ref|WP_013572700.1|	arsenical resistance protein ArsH [Yersinia pestis]	5.13621e-162
ACYPI068539-PA	gi|740862533|ref|WP_038647784.1|	MULTISPECIES: aliphatic sulfonate ABC transporter ATP-binding protein [Pantoea]	3.57492e-116
ACYPI068586-PA	gi|647632367|ref|WP_025905325.1|	MULTISPECIES: UMP kinase [Staphylococcus]	5.07399e-175
ACYPI068625-PA	gi|694101745|ref|WP_032445134.1|	sulfonate ABC transporter ATP-binding protein [Klebsiella pneumoniae]	2.60154e-153
ACYPI068764-PA	gi|736821451|ref|WP_034823086.1|	cysteine sulfinate desulfinase [Enterobacter cancerogenus]	0
ACYPI068878-PA	gi|740860594|ref|WP_038645846.1|	S-formylglutathione hydrolase [Pantoea rwandensis]	1.84913e-96
ACYPI068885-PA	gi|495164862|ref|WP_007889660.1|	ribonuclease D [Pantoea sp. GM01]	1.42893e-57
ACYPI068893-PA	gi|503834537|ref|WP_014068531.1|	glutathione S-transferase [Enterobacter asburiae]	4.74805e-48
ACYPI068924-PA	gi|736821542|ref|WP_034823177.1|	ssDNA exonuclease RecJ [Enterobacter cancerogenus]	8.33093e-132
ACYPI069005-PA	gi|736828080|ref|WP_034829592.1|	hydroxyacid dehydrogenase [Enterobacter cancerogenus]	1.42313e-136
ACYPI069011-PA	gi|736822434|ref|WP_034824062.1|	omega amino acid--pyruvate aminotransferase [Enterobacter cancerogenus]	1.84387e-114
ACYPI069020-PA	gi|503836261|ref|WP_014070255.1|	membrane protein [Enterobacter asburiae]	2.08666e-158
ACYPI069040-PA	gi|503837828|ref|WP_014071822.1|	chemotaxis protein [Enterobacter asburiae]	0
ACYPI069141-PA	gi|736822895|ref|WP_034824519.1|	chemoreceptor [Enterobacter cancerogenus]	0
ACYPI069150-PA	gi|740860675|ref|WP_038645927.1|	alcohol dehydrogenase [Pantoea rwandensis]	1.47428e-153
ACYPI069163-PA	gi|736823113|ref|WP_034824735.1|	MULTISPECIES: ATP phosphoribosyltransferase [Enterobacteriaceae]	9.95515e-154
ACYPI069192-PA	gi|727190417|ref|WP_033652211.1|	MULTISPECIES: hypothetical protein [Serratia]	4.34691e-86
ACYPI069200-PA	gi|736822434|ref|WP_034824062.1|	omega amino acid--pyruvate aminotransferase [Enterobacter cancerogenus]	2.1845e-120
ACYPI069201-PA	gi|736822139|ref|WP_034823770.1|	cation-efflux pump FieF [Enterobacter cancerogenus]	0
ACYPI069219-PA	gi|736821860|ref|WP_034823492.1|	TetR family transcriptional regulator [Enterobacter cancerogenus]	1.9539e-133
ACYPI069296-PA	gi|740859285|ref|WP_038644537.1|	serine/threonine transporter SstT [Pantoea rwandensis]	0
ACYPI069493-PA	gi|647632450|ref|WP_025905404.1|	MULTISPECIES: ATP-dependent DNA helicase RecQ [Staphylococcus]	4.67769e-139
ACYPI069502-PA	gi|736828232|ref|WP_034829737.1|	DNA-binding response regulator [Enterobacter cancerogenus]	1.19938e-150
ACYPI069540-PA	gi|489929436|ref|WP_003832760.1|	MULTISPECIES: glutaredoxin [Proteobacteria]	7.68319e-79
ACYPI069603-PA	gi|736823256|ref|WP_034824877.1|	hydroxyethylthiazole kinase [Enterobacter cancerogenus]	1.23277e-158
ACYPI069659-PA	gi|740862674|ref|WP_038647925.1|	RND transporter [Pantoea rwandensis]	1.75096e-165
ACYPI069663-PA	gi|527039166|ref|WP_020885079.1|	MULTISPECIES: glutathione S-transferase [Enterobacter]	1.60227e-142
ACYPI069674-PA	gi|739736836|ref|WP_037590033.1|	hypothetical protein [Staphylococcus aureus]	0
ACYPI069681-PA	gi|736824622|ref|WP_034826228.1|	ribokinase [Enterobacter cancerogenus]	0
ACYPI069705-PA	gi|736824609|ref|WP_034826215.1|	MULTISPECIES: ABC transporter ATP-binding protein [Enterobacteriaceae]	2.67766e-178
ACYPI069822-PA	gi|493758532|ref|WP_006707306.1|	hypothetical protein [Candidatus Regiella insecticola]	4.51904e-93
ACYPI069915-PA	gi|647631827|ref|WP_025904804.1|	RNA pseudouridine synthase [Staphylococcus sciuri]	7.39722e-97
ACYPI069949-PA	gi|505191628|ref|WP_015378730.1|	diguanylate cyclase [Serratia marcescens]	1.5776e-114
ACYPI069989-PA	gi|556480705|ref|WP_023332285.1|	MULTISPECIES: DNA polymerase V subunit [Enterobacter cloacae complex]	6.33825e-78
ACYPI070017-PA	gi|495381749|ref|WP_008106460.1|	family 31 glucosidase [Pantoea sp. YR343]	4.03457e-131
ACYPI070052-PA	gi|504697331|ref|WP_014884433.1|	MULTISPECIES: glycine cleavage system regulatory protein [Enterobacter]	0
ACYPI070149-PA	gi|727190665|ref|WP_033652455.1|	vitamin B12 ABC transporter ATPase [Serratia marcescens]	8.15693e-127
ACYPI070168-PA	-		-
ACYPI070183-PA	gi|739734768|ref|WP_037588021.1|	MULTISPECIES: ABC transporter ATP-binding protein [Staphylococcus]	0
ACYPI070205-PA	gi|736818833|ref|WP_034820486.1|	alkanesulfonate monooxygenase [Enterobacter cancerogenus]	1.00699e-97		CycADSDetectContaminants
ACYPI070270-PA	gi|503834920|ref|WP_014068914.1|	major pilin subunit [Enterobacter asburiae]	5.24322e-102
ACYPI070279-PA	gi|740863584|ref|WP_038648835.1|	gamma-glutamyltransferase [Pantoea rwandensis]	0
ACYPI070289-PA	gi|736823333|ref|WP_034824954.1|	endonuclease IV [Enterobacter cancerogenus]	0
ACYPI070292-PA	gi|739736049|ref|WP_037589254.1|	glycerol phosphate lipoteichoic acid synthase [Staphylococcus aureus]	0
ACYPI070324-PA	gi|740859432|ref|WP_038644684.1|	LysR family transcriptional regulator [Pantoea rwandensis]	8.48339e-169
ACYPI070449-PA	gi|503835535|ref|WP_014069529.1|	secretion system protein E [Enterobacter asburiae]	0
ACYPI070567-PA	gi|502261874|ref|WP_012745310.1|	LysR family transcriptional regulator [Variovorax paradoxus]	2.80475e-148
ACYPI070597-PA	gi|503836467|ref|WP_014070461.1|	chemoreceptor protein [Enterobacter asburiae]	1.76999e-121
ACYPI070607-PA	gi|736828252|ref|WP_034829757.1|	ABC transporter ATP-binding protein [Enterobacter cancerogenus]	2.66053e-157
ACYPI070664-PA	gi|736825107|ref|WP_034826708.1|	aspartate aminotransferase [Enterobacter cancerogenus]	1.03618e-143
ACYPI070716-PA	gi|527039167|ref|WP_020885080.1|	MULTISPECIES: LysR family transcriptional regulator [Enterobacter]	0
ACYPI070730-PA	gi|736819270|ref|WP_034820920.1|	histidine ammonia-lyase [Enterobacter cancerogenus]	4.48787e-175
ACYPI070758-PA	gi|736818190|ref|WP_034819847.1|	glucarate transporter [Enterobacter cancerogenus]	0
ACYPI070828-PA	gi|691050718|ref|WP_031997800.1|	NAD-dependent phenylacetaldehyde dehydrogenase [Acinetobacter baumannii]	0
ACYPI070866-PA	gi|647631928|ref|WP_025904903.1|	phosphate acetyltransferase [Staphylococcus sciuri]	6.59218e-175
ACYPI070879-PA	gi|739736846|ref|WP_037590043.1|	glutamine--fructose-6-phosphate aminotransferase [Staphylococcus aureus]	6.90026e-107
ACYPI070912-PA	gi|736825125|ref|WP_034826726.1|	oxidoreductase [Enterobacter cancerogenus]	0
ACYPI071023-PA	gi|665913626|ref|WP_031279678.1|	murein hydrolase effector LrgB [Pantoea dispersa]	0
ACYPI071032-PA	gi|665913627|ref|WP_031279679.1|	DNA mismatch repair protein MutS [Pantoea dispersa]	9.02086e-72
ACYPI071047-PA	gi|495775220|ref|WP_008499799.1|	MULTISPECIES: DNA-binding protein [Enterobacter]	1.54536e-63
ACYPI071060-PA	gi|739736320|ref|WP_037589523.1|	nitric oxide synthase [Staphylococcus aureus]	5.93582e-147
ACYPI071125-PA	gi|736828473|ref|WP_034829974.1|	transcriptional regulator [Enterobacter cancerogenus]	0
ACYPI071135-PA	gi|736818314|ref|WP_034819971.1|	glutathione ABC transporter ATP-binding protein [Enterobacter cancerogenus]	6.41631e-138
ACYPI071260-PA	gi|736823688|ref|WP_034825304.1|	ATP-dependent RNA helicase [Enterobacter cancerogenus]	0
ACYPI071280-PA	gi|739736722|ref|WP_037589920.1|	MULTISPECIES: DNA-directed RNA polymerase subunit beta [Staphylococcus]	0
ACYPI071336-PA	gi|503834753|ref|WP_014068747.1|	alpha-dehydro-beta-deoxy-D-glucarate aldolase [Enterobacter asburiae]	0
ACYPI071359-PA	gi|503837738|ref|WP_014071732.1|	peptide ABC transporter substrate-binding protein [Enterobacter asburiae]	1.18637e-160
ACYPI071445-PA	gi|736819151|ref|WP_034820803.1|	molybdopterin-synthase adenylyltransferase MoeB [Enterobacter cancerogenus]	2.32968e-137
ACYPI071639-PA	gi|736829727|ref|WP_034831177.1|	MULTISPECIES: sugar transporter [Enterobacteriaceae]	0
ACYPI071660-PA	gi|503836527|ref|WP_014070521.1|	outer membrane protein W [Enterobacter asburiae]	9.58154e-68
ACYPI071667-PA	gi|736821036|ref|WP_034822673.1|	S26 family signal peptidase [Enterobacter cancerogenus]	3.52953e-127
ACYPI071676-PA	gi|503834731|ref|WP_014068725.1|	LysR family transcriptional regulator [Enterobacter asburiae]	0
ACYPI071701-PA	-		-
ACYPI071730-PA	gi|736818623|ref|WP_034820277.1|	transporter [Enterobacter cancerogenus]	0
ACYPI071783-PA	gi|503275560|ref|WP_013510221.1|	DNA mismatch repair protein MutS [Pantoea sp. At-9b]	3.05404e-49
ACYPI071804-PA	gi|647632210|ref|WP_025905176.1|	MULTISPECIES: pyruvate dehydrogenase [Staphylococcus]	0
ACYPI071850-PA	gi|493758532|ref|WP_006707306.1|	hypothetical protein [Candidatus Regiella insecticola]	1.69998e-101
ACYPI071889-PA	gi|491001060|ref|WP_004862782.1|	short-chain dehydrogenase [Raoultella ornithinolytica]	5.99509e-90
ACYPI072128-PA	gi|647631203|ref|WP_025904194.1|	MULTISPECIES: glycine--tRNA ligase [Staphylococcus]	0
ACYPI072157-PA	gi|739736278|ref|WP_037589482.1|	DNA gyrase subunit B [Staphylococcus aureus]	0
ACYPI072288-PA	gi|736825164|ref|WP_034826765.1|	LysR family transcriptional regulator [Enterobacter cancerogenus]	0
ACYPI072296-PA	gi|736821662|ref|WP_034823297.1|	cytochrome d ubiquinol oxidase subunit I [Enterobacter cancerogenus]	0
ACYPI072364-PA	gi|489130040|ref|WP_003039828.1|	glutamate synthase [Sphingopyxis sp. MC1]	1.71433e-151
ACYPI072370-PA	gi|647631941|ref|WP_025904916.1|	arginine--tRNA ligase [Staphylococcus sciuri]	0
ACYPI072428-PA	gi|495383551|ref|WP_008108258.1|	ribose-5-phosphate isomerase [Pantoea sp. YR343]	1.04552e-154
ACYPI072465-PA	gi|503272543|ref|WP_013507204.1|	PfkB domain-containing protein [Pantoea sp. At-9b]	2.45702e-163
ACYPI072483-PA	gi|736827076|ref|WP_034828634.1|	hypothetical protein [Enterobacter cancerogenus]	1.98213e-65
ACYPI072493-PA	gi|739736000|ref|WP_037589206.1|	MULTISPECIES: phosphomevalonate kinase [Staphylococcus]	0
ACYPI072559-PA	gi|647632207|ref|WP_025905173.1|	dihydrolipoamide dehydrogenase [Staphylococcus sciuri]	8.28953e-126
ACYPI072601-PA	gi|736828335|ref|WP_034829839.1|	MULTISPECIES: diaminobutyrate--2-oxoglutarate aminotransferase [Enterobacteriaceae]	0
ACYPI072685-PA	gi|736829040|ref|WP_034830530.1|	AraC family transcriptional regulator [Enterobacter cancerogenus]	3.19118e-136
ACYPI072725-PA	gi|739736961|ref|WP_037590155.1|	OxaA precursor [Staphylococcus aureus]	1.16469e-123
ACYPI072825-PA	gi|496418687|ref|WP_009127534.1|	membrane protein [Pantoea sp. GM01]	1.95528e-157
ACYPI072852-PA	gi|736828499|ref|WP_034830000.1|	sugar-phosphatase [Enterobacter cancerogenus]	0
ACYPI072983-PA	gi|503835217|ref|WP_014069211.1|	amino acid ABC transporter substrate-binding protein [Enterobacter asburiae]	0
ACYPI073064-PA	gi|736828435|ref|WP_034829936.1|	alpha-hydroxy acid dehydrogenase [Enterobacter cancerogenus]	0
ACYPI073108-PA	gi|740894082|ref|WP_038679330.1|	tricarballylate dehydrogenase [Staphylococcus xylosus]	5.86016e-102
ACYPI073119-PA	gi|736826037|ref|WP_034827624.1|	alpha/beta hydrolase [Enterobacter cancerogenus]	0
ACYPI073161-PA	gi|740858810|ref|WP_038644062.1|	ADP-heptose--LPS heptosyltransferase [Pantoea rwandensis]	0
ACYPI073173-PA	gi|490932603|ref|WP_004794456.1|	hypothetical protein [Acinetobacter sp. NIPH 817]	1.72208e-135
ACYPI073183-PA	gi|503835732|ref|WP_014069726.1|	peroxidase [Enterobacter asburiae]	1.07615e-151
ACYPI073195-PA	gi|736823625|ref|WP_034825242.1|	gamma-glutamyl-gamma-aminobutyrate hydrolase [Enterobacter cancerogenus]	3.05034e-174
ACYPI073283-PA	gi|736827395|ref|WP_034828942.1|	UDP-3-O-(3-hydroxymyristoyl)glucosamine N-acyltransferase [Enterobacter cancerogenus]	8.16313e-106
ACYPI073354-PA	gi|545153663|ref|WP_021508960.1|	methionine ABC transporter substrate-binding protein [Pantoea dispersa]	1.48739e-140
ACYPI073356-PA	gi|736819407|ref|WP_034821056.1|	membrane protein [Enterobacter cancerogenus]	4.03869e-104
ACYPI073368-PA	gi|505385465|ref|WP_015572567.1|	MULTISPECIES: 50S ribosomal protein L16 arginine hydroxylase [Enterobacter]	0
ACYPI073408-PA	gi|503834723|ref|WP_014068717.1|	glycoside hydrolase [Enterobacter asburiae]	5.09867e-146
ACYPI073421-PA	gi|736827420|ref|WP_034828964.1|	phosphoenolpyruvate carboxykinase (ATP) [Enterobacter cancerogenus]	6.97727e-176
ACYPI073429-PA	gi|736826882|ref|WP_034828451.1|	GntR family transcriptional regulator [Enterobacter cancerogenus]	3.63298e-142
ACYPI073431-PA	gi|740860202|ref|WP_038645454.1|	phosphate ABC transporter permease [Pantoea rwandensis]	2.02965e-163
ACYPI073481-PA	gi|736818674|ref|WP_034820328.1|	MULTISPECIES: TetR family transcriptional regulator [Enterobacteriaceae]	1.77378e-123
ACYPI073484-PA	gi|695751235|ref|WP_032677486.1|	LuxR family transcriptional regulator [Enterobacter sp. BIDMC 26]	4.95749e-84
ACYPI073489-PA	gi|736824469|ref|WP_034826077.1|	MULTISPECIES: Co2+/Mg2+ efflux protein ApaG [Enterobacteriaceae]	3.96036e-86
ACYPI073490-PA	gi|736821691|ref|WP_034823326.1|	MULTISPECIES: amino acid ABC transporter ATP-binding protein [Enterobacteriaceae]	3.3221e-175
ACYPI073525-PA	gi|503936962|ref|WP_014170956.1|	transcriptional regulator [Enterobacter cloacae]	0
ACYPI073576-PA	gi|736822358|ref|WP_034823987.1|	D-amino-acid oxidase [Enterobacter cancerogenus]	7.30418e-134
ACYPI073606-PA	gi|736823802|ref|WP_034825417.1|	MFS transporter permease [Enterobacter cancerogenus]	5.73759e-146
ACYPI073672-PA	gi|739735113|ref|WP_037588330.1|	MULTISPECIES: GTPase Era [Staphylococcus]	2.83747e-146
ACYPI073674-PA	gi|644351145|ref|WP_025301893.1|	MULTISPECIES: 3-deoxy-7-phosphoheptulonate synthase [Serratia]	1.22974e-147
ACYPI073683-PA	gi|736821618|ref|WP_034823253.1|	ATP-binding protein [Enterobacter cancerogenus]	0
ACYPI073740-PA	gi|736821955|ref|WP_034823587.1|	ribose-5-phosphate isomerase [Enterobacter cancerogenus]	3.76679e-107
ACYPI073758-PA	gi|647633297|ref|WP_025906203.1|	MULTISPECIES: GTP-binding protein YchF [Staphylococcus]	0
ACYPI073769-PA	gi|740860446|ref|WP_038645698.1|	MULTISPECIES: 3-octaprenyl-4-hydroxybenzoate carboxy-lyase [Pantoea]	1.93325e-133
ACYPI073807-PA	gi|503339669|ref|WP_013574330.1|	MULTISPECIES: LysR family transcriptional regulator [Rahnella]	0
ACYPI080008-PA	gi|739735936|ref|WP_037589142.1|	malate dehydrogenase [Staphylococcus aureus]	1.1992e-151
ACYPI080085-PA	gi|736828489|ref|WP_034829990.1|	acetylserine transporter [Enterobacter cancerogenus]	0
ACYPI080086-PA	gi|727181235|ref|WP_033643707.1|	2,3-dihydro-2,3-dihydroxybenzoate dehydrogenase [Serratia marcescens]	2.73145e-144
ACYPI080128-PA	gi|495381035|ref|WP_008105746.1|	undecaprenyl-phosphate alpha-N-acetylglucosaminyl 1-phosphate transferase [Pantoea sp. YR343]	3.56131e-131
ACYPI080139-PA	gi|556489686|ref|WP_023337416.1|	MULTISPECIES: TonB-dependent receptor [Enterobacter]	1.85969e-166
ACYPI080151-PA	gi|647631755|ref|WP_025904735.1|	MULTISPECIES: undecaprenyl-diphosphatase [Staphylococcus]	3.04448e-139
ACYPI080188-PA	gi|736821567|ref|WP_034823202.1|	hypothetical protein [Enterobacter cancerogenus]	2.48403e-139
ACYPI080225-PA	gi|739736652|ref|WP_037589851.1|	MFS transporter [Staphylococcus aureus]	0
ACYPI080236-PA	gi|695694640|ref|WP_032636174.1|	chemotaxis protein CheR [Enterobacter cloacae]	7.19972e-149
ACYPI080271-PA	gi|736818173|ref|WP_034819830.1|	two-component sensor histidine kinase [Enterobacter cancerogenus]	0
ACYPI080301-PA	gi|740863056|ref|WP_038648307.1|	LPS biosynthesis protein [Pantoea rwandensis]	1.63066e-125
ACYPI080360-PA	gi|736828353|ref|WP_034829857.1|	carboxymuconolactone decarboxylase [Enterobacter cancerogenus]	1.28696e-138
ACYPI080361-PA	gi|736829771|ref|WP_034831218.1|	zeaxanthin glucosyltransferase [Enterobacter cancerogenus]	1.30169e-72
ACYPI080374-PA	gi|695727535|ref|WP_032654133.1|	MULTISPECIES: serine hydrolase [Enterobacter]	0
ACYPI080381-PA	gi|740858769|ref|WP_038644021.1|	NAD-dependent DNA ligase LigB [Pantoea rwandensis]	0
ACYPI080420-PA	gi|491076531|ref|WP_004938153.1|	TetR family transcriptional regulator [Serratia marcescens]	2.81388e-134
ACYPI080424-PA	gi|515493500|ref|WP_016926754.1|	MULTISPECIES: transaldolase [Serratia]	1.11186e-122
ACYPI080427-PA	gi|736821967|ref|WP_034823599.1|	transporter [Enterobacter cancerogenus]	2.52967e-152
ACYPI080494-PA	gi|692190185|ref|WP_032104097.1|	peptide ABC transporter substrate-binding protein, partial [Enterobacter cloacae]	3.54223e-107
ACYPI080506-PA	gi|736823245|ref|WP_034824866.1|	hexuronate transporter [Enterobacter cancerogenus]	1.54491e-174
ACYPI080524-PA	gi|503834264|ref|WP_014068258.1|	PTS alpha-glucoside transporter subunit IIBC [Enterobacter asburiae]	0
ACYPI080558-PA	gi|736823168|ref|WP_034824790.1|	lysophospholipase [Enterobacter cancerogenus]	8.14375e-145
ACYPI080585-PA	gi|496857365|ref|WP_009387361.1|	hypothetical protein [Acinetobacter sp. WC-141]	1.78238e-107
ACYPI080629-PA	gi|736821820|ref|WP_034823452.1|	aldolase [Enterobacter cancerogenus]	3.09019e-143
ACYPI080680-PA	gi|736819583|ref|WP_034821231.1|	ABC transporter substrate-binding protein [Enterobacter cancerogenus]	9.39476e-55
ACYPI080766-PA	gi|503836207|ref|WP_014070201.1|	D-glycero-D-manno-heptose 1-phosphate guanosyltransferase [Enterobacter asburiae]	0
ACYPI080778-PA	gi|736826630|ref|WP_034828200.1|	transcriptional regulator [Enterobacter cancerogenus]	2.72313e-76
ACYPI080798-PA	gi|518283153|ref|WP_019453361.1|	peptide-methionine (S)-S-oxide reductase [Serratia marcescens]	4.98942e-140
ACYPI080936-PA	gi|491000767|ref|WP_004862489.1|	phosphoribosyl-dephospho-CoA transferase [Raoultella ornithinolytica]	3.15656e-128
ACYPI080940-PA	gi|736828662|ref|WP_034830162.1|	transporter, partial [Enterobacter cancerogenus]	2.6137e-166
ACYPI080960-PA	gi|493863878|ref|WP_006810606.1|	MULTISPECIES: AraC family transcriptional regulator [Enterobacter]	0
ACYPI080962-PA	gi|736821799|ref|WP_034823431.1|	glycine/betaine ABC transporter ATP-binding protein [Enterobacter cancerogenus]	3.32472e-176
ACYPI080965-PA	gi|738756443|ref|WP_036649966.1|	isocitrate lyase [Pantoea sp. YR343]	1.66214e-64
ACYPI080984-PA	gi|503836244|ref|WP_014070238.1|	carboxylesterase [Enterobacter asburiae]	1.31199e-83
ACYPI080994-PA	gi|736829245|ref|WP_034830729.1|	16S rRNA m5C967 methyltransferase [Enterobacter cancerogenus]	7.42544e-158
ACYPI081006-PA	gi|736818686|ref|WP_034820340.1|	aminoacrylate hydrolase [Enterobacter cancerogenus]	0
ACYPI081008-PA	gi|736825488|ref|WP_034827086.1|	starch synthase [Enterobacter cancerogenus]	1.65656e-180
ACYPI081024-PA	gi|518282128|ref|WP_019452336.1|	polyamine ABC transporter ATP-binding protein [Serratia marcescens]	1.04954e-59
ACYPI081070-PA	gi|736825037|ref|WP_034826638.1|	glutamate synthase [Enterobacter cancerogenus]	0
ACYPI081107-PA	gi|736819966|ref|WP_034821611.1|	oxidoreductase [Enterobacter cancerogenus]	1.65771e-168
ACYPI081153-PA	gi|495383000|ref|WP_008107708.1|	nitrate ABC transporter ATP-binding protein [Pantoea sp. YR343]	1.47916e-107
ACYPI081157-PA	gi|503836233|ref|WP_014070227.1|	aldehyde dehydrogenase [Enterobacter asburiae]	6.78606e-118
ACYPI081198-PA	gi|495378220|ref|WP_008102931.1|	hypothetical protein [Pantoea sp. YR343]	4.76972e-121
ACYPI081209-PA	gi|740858950|ref|WP_038644202.1|	multidrug ABC transporter ATP-binding protein [Pantoea rwandensis]	6.14141e-76
ACYPI081220-PA	gi|503834309|ref|WP_014068303.1|	multidrug transporter [Enterobacter asburiae]	7.66433e-127
ACYPI081243-PA	gi|736821478|ref|WP_034823113.1|	phosphoenolpyruvate--protein phosphotransferase PtsP [Enterobacter cancerogenus]	1.88717e-81
ACYPI081263-PA	gi|545152483|ref|WP_021507802.1|	peptidase M20 [Pantoea dispersa]	2.32177e-111
ACYPI081290-PA	gi|740893198|ref|WP_038678446.1|	sugar ABC transporter ATP-binding protein [Staphylococcus xylosus]	3.05505e-158
ACYPI081296-PA	gi|503837720|ref|WP_014071714.1|	citrate lyase [Enterobacter asburiae]	1.42458e-145
ACYPI081314-PA	gi|727181220|ref|WP_033643692.1|	MULTISPECIES: LysR family transcriptional regulator [Serratia]	6.01702e-166
ACYPI081317-PA	gi|736820058|ref|WP_034821700.1|	hypothetical protein [Enterobacter cancerogenus]	0
ACYPI081319-PA	gi|736821063|ref|WP_034822700.1|	malto-oligosyltrehalose trehalohydrolase [Enterobacter cancerogenus]	0
ACYPI081339-PA	gi|503343546|ref|WP_013578207.1|	ABC transporter [Rahnella sp. Y9602]	1.99911e-94
ACYPI081360-PA	gi|740861997|ref|WP_038647248.1|	peptide ABC transporter permease [Pantoea rwandensis]	2.97749e-95
ACYPI081392-PA	gi|736822598|ref|WP_034824224.1|	oxidoreductase [Enterobacter cancerogenus]	1.73958e-179
ACYPI081480-PA	gi|495383484|ref|WP_008108191.1|	L,D-carboxypeptidase A [Pantoea sp. YR343]	2.51651e-118
ACYPI081562-PA	gi|647631756|ref|WP_025904736.1|	cysteine ABC transporter ATP-binding protein [Staphylococcus sciuri]	1.23858e-94
ACYPI081564-PA	gi|503838238|ref|WP_014072232.1|	hypothetical protein [Enterobacter asburiae]	0
ACYPI081572-PA	gi|695697117|ref|WP_032637204.1|	DMSO reductase [Enterobacter cloacae]	0
ACYPI081616-PA	gi|740863771|ref|WP_038649022.1|	MFS transporter [Pantoea rwandensis]	3.97111e-112
ACYPI081655-PA	gi|727178380|ref|WP_033641905.1|	MULTISPECIES: hypothetical protein [Serratia]	1.57322e-111
ACYPI081685-PA	gi|495379677|ref|WP_008104388.1|	glutamate synthase [Pantoea sp. YR343]	0
ACYPI081701-PA	gi|736825658|ref|WP_034827252.1|	ABC transporter substrate-binding protein [Enterobacter cancerogenus]	0
ACYPI081723-PA	gi|740862252|ref|WP_038647503.1|	transketolase [Pantoea rwandensis]	4.57967e-106
ACYPI081731-PA	gi|503838216|ref|WP_014072210.1|	short-chain dehydrogenase [Enterobacter asburiae]	1.00339e-91
ACYPI081758-PA	gi|740858985|ref|WP_038644237.1|	MULTISPECIES: AraC family transcriptional regulator [Pantoea]	1.91319e-95
ACYPI081789-PA	gi|740862428|ref|WP_038647679.1|	acyltransferase [Pantoea rwandensis]	2.16162e-180
ACYPI081844-PA	gi|491445595|ref|WP_005303382.1|	penicillin-binding protein 2 [Acinetobacter sp. NIPH 542]	0
ACYPI081848-PA	gi|503341633|ref|WP_013576294.1|	MULTISPECIES: CDP-diacylglycerol--glycerol-3-phosphate 3-phosphatidyltransferase [Rahnella]	1.23075e-110
ACYPI081881-PA	gi|503838215|ref|WP_014072209.1|	helix-turn-helix transcriptional regulator [Enterobacter asburiae]	6.02484e-58
ACYPI081883-PA	gi|739737186|ref|WP_037590376.1|	hypothetical protein [Staphylococcus aureus]	5.48467e-167
ACYPI082013-PA	gi|495377109|ref|WP_008101820.1|	hydrolase [Pantoea sp. YR343]	2.1699e-149
ACYPI082041-PA	gi|736821676|ref|WP_034823311.1|	diguanylate cyclase [Enterobacter cancerogenus]	3.73662e-118
ACYPI082045-PA	gi|736829455|ref|WP_034830927.1|	DNA-binding response regulator [Enterobacter cancerogenus]	5.03191e-174
ACYPI082050-PA	gi|739734263|ref|WP_037587552.1|	isoleucine--tRNA ligase [Staphylococcus aureus]	6.76772e-157
ACYPI082057-PA	gi|503834939|ref|WP_014068933.1|	multicopper oxidase [Enterobacter asburiae]	4.95733e-175
ACYPI082061-PA	gi|740861979|ref|WP_038647230.1|	electron transport complex subunit RsxC [Pantoea rwandensis]	0
ACYPI082094-PA	gi|503836467|ref|WP_014070461.1|	chemoreceptor protein [Enterobacter asburiae]	9.0602e-90
ACYPI082104-PA	gi|736824150|ref|WP_034825761.1|	MULTISPECIES: peroxiredoxin [Enterobacteriaceae]	4.41009e-111
ACYPI082115-PA	gi|736828291|ref|WP_034829795.1|	chemotaxis protein [Enterobacter cancerogenus]	0
ACYPI082173-PA	gi|740862297|ref|WP_038647548.1|	sensor protein PhoQ [Pantoea rwandensis]	3.00082e-171
ACYPI082178-PA	gi|727180619|ref|WP_033643091.1|	MULTISPECIES: hypothetical protein [Serratia]	1.12734e-110
ACYPI082265-PA	gi|736826327|ref|WP_034827909.1|	carboxymethylenebutenolidase [Enterobacter cancerogenus]	1.54894e-101
ACYPI082269-PA	gi|495380513|ref|WP_008105224.1|	gamma-glutamyltransferase [Pantoea sp. YR343]	6.25702e-112
ACYPI082290-PA	gi|736828216|ref|WP_034829721.1|	spermidine/putrescine ABC transporter permease [Enterobacter cancerogenus]	0
ACYPI082306-PA	gi|736826154|ref|WP_034827740.1|	hypothetical protein [Enterobacter cancerogenus]	3.56462e-81
ACYPI082383-PA	gi|493758532|ref|WP_006707306.1|	hypothetical protein [Candidatus Regiella insecticola]	2.46967e-117
ACYPI082388-PA	gi|691113886|ref|WP_032034493.1|	ATPase [Acinetobacter baumannii]	0
ACYPI082437-PA	gi|727181942|ref|WP_033644401.1|	MULTISPECIES: LacI family transcriptional regulator [Serratia]	9.84127e-118
ACYPI082438-PA	gi|736821894|ref|WP_034823526.1|	thiol reductant ABC exporter subunit CydC [Enterobacter cancerogenus]	0
ACYPI082523-PA	gi|736823641|ref|WP_034825258.1|	diguanylate cyclase, partial [Enterobacter cancerogenus]	1.97889e-175
ACYPI082529-PA	gi|503837444|ref|WP_014071438.1|	HlyD family type I secretion periplasmic adaptor subunit [Enterobacter asburiae]	0
ACYPI082555-PA	gi|727179807|ref|WP_033642577.1|	nicotinate phosphoribosyltransferase [Serratia marcescens]	2.22576e-152
ACYPI082563-PA	gi|639221124|ref|WP_024558576.1|	MULTISPECIES: mechanosensitive ion channel protein MscS [Enterobacteriaceae]	1.86067e-166
ACYPI082569-PA	-		-
ACYPI082608-PA	gi|736826283|ref|WP_034827867.1|	site-specific tyrosine recombinase XerC [Enterobacter cancerogenus]	1.26456e-148
ACYPI082611-PA	gi|740858890|ref|WP_038644142.1|	MULTISPECIES: glutathione S-transferase [Pantoea]	6.96319e-151
ACYPI082630-PA	gi|740859785|ref|WP_038645037.1|	MULTISPECIES: aminomethyltransferase [Pantoea]	5.48641e-161
ACYPI082634-PA	gi|740862375|ref|WP_038647626.1|	MULTISPECIES: ribosomal-protein-alanine acetyltransferase [Pantoea]	6.28754e-133
ACYPI082637-PA	gi|736827801|ref|WP_034829330.1|	esterase [Enterobacter cancerogenus]	5.17209e-180
ACYPI082688-PA	gi|647320100|ref|WP_025757410.1|	hypothetical protein [Enterobacter cloacae]	9.56073e-93
ACYPI082692-PA	gi|727180607|ref|WP_033643079.1|	MULTISPECIES: AraC family transcriptional regulator [Serratia]	3.63648e-153
ACYPI082811-PA	gi|503836885|ref|WP_014070879.1|	NADH:flavin oxidoreductase [Enterobacter asburiae]	0
ACYPI082826-PA	gi|736825908|ref|WP_034827496.1|	RpiR family transcriptional regulator [Enterobacter cancerogenus]	3.31787e-133
ACYPI082834-PA	gi|647631507|ref|WP_025904493.1|	hydroxymethylpyrimidine/phosphomethylpyrimidine kinase [Staphylococcus sciuri]	2.59971e-178
ACYPI082837-PA	gi|739737046|ref|WP_037590239.1|	alcohol dehydrogenase [Staphylococcus aureus]	5.47245e-88
ACYPI082851-PA	gi|503835911|ref|WP_014069905.1|	glutathione peroxidase [Enterobacter asburiae]	2.37952e-58
ACYPI082907-PA	gi|739735947|ref|WP_037589153.1|	MFS transporter [Staphylococcus aureus]	7.9941e-168
ACYPI082918-PA	gi|515961097|ref|WP_017391680.1|	MULTISPECIES: urease accessory protein UreG [Acinetobacter]	1.19692e-80
ACYPI082958-PA	gi|736828466|ref|WP_034829967.1|	ROK family protein [Enterobacter cancerogenus]	0
ACYPI082980-PA	gi|490930093|ref|WP_004791946.1|	MULTISPECIES: signal recognition particle-docking protein FtsY [Acinetobacter]	0
ACYPI082988-PA	gi|503935337|ref|WP_014169331.1|	general secretion pathway protein D [Enterobacter cloacae]	0
ACYPI082989-PA	gi|493758532|ref|WP_006707306.1|	hypothetical protein [Candidatus Regiella insecticola]	2.14418e-109
ACYPI083005-PA	gi|503837442|ref|WP_014071436.1|	TolC family type I secretion outer membrane protein [Enterobacter asburiae]	0
ACYPI083105-PA	gi|503838213|ref|WP_014072207.1|	N-acetyltransferase GCN5 [Enterobacter asburiae]	7.18651e-122
ACYPI083129-PA	gi|739172288|ref|WP_037036438.1|	diguanylate cyclase [Rahnella sp. WP5]	1.93606e-141
ACYPI083136-PA	gi|490928911|ref|WP_004790764.1|	MULTISPECIES: glutamate 5-kinase [Acinetobacter]	0
ACYPI083148-PA	gi|736822710|ref|WP_034824335.1|	iron permease [Enterobacter cancerogenus]	2.98419e-160
ACYPI083157-PA	gi|503836231|ref|WP_014070225.1|	MFS transporter [Enterobacter asburiae]	5.59314e-132
ACYPI083161-PA	gi|736829037|ref|WP_034830527.1|	ethanolamine permease [Enterobacter cancerogenus]	0
ACYPI083184-PA	gi|493758532|ref|WP_006707306.1|	hypothetical protein [Candidatus Regiella insecticola]	2.78335e-92
ACYPI083209-PA	gi|739735105|ref|WP_037588322.1|	DNA primase [Staphylococcus aureus]	3.41647e-92
ACYPI083243-PA	gi|665914053|ref|WP_031280105.1|	ABC transporter substrate-binding protein [Pantoea dispersa]	5.11569e-143
ACYPI083244-PA	gi|736826720|ref|WP_034828290.1|	DNA-binding response regulator [Enterobacter cancerogenus]	1.74399e-135
ACYPI083268-PA	gi|736827317|ref|WP_034828874.1|	LysR family transcriptional regulator [Enterobacter cancerogenus]	0
ACYPI083278-PA	gi|740864477|ref|WP_038649728.1|	methionine synthase [Pantoea rwandensis]	0
ACYPI083280-PA	gi|736823091|ref|WP_034824713.1|	gamma-glutamylputrescine oxidoreductase [Enterobacter cancerogenus]	0
ACYPI083324-PA	gi|505190852|ref|WP_015377954.1|	6-phosphogluconolactonase [Serratia marcescens]	1.30788e-87
ACYPI083403-PA	gi|503836396|ref|WP_014070390.1|	XRE family transcriptional regulator [Enterobacter asburiae]	1.03017e-143
ACYPI083411-PA	gi|736821527|ref|WP_034823162.1|	arabinose transporter permease [Enterobacter cancerogenus]	2.76366e-180
ACYPI083419-PA	gi|740860851|ref|WP_038646103.1|	amidohydrolase [Pantoea rwandensis]	2.67952e-77
ACYPI083461-PA	gi|740860052|ref|WP_038645304.1|	magnesium-translocating P-type ATPase [Pantoea rwandensis]	9.18496e-137
ACYPI083483-PA	gi|647632550|ref|WP_025905500.1|	PTS lactose transporter subunit IIB [Staphylococcus sciuri]	0
ACYPI083507-PA	gi|736817941|ref|WP_034819603.1|	siroheme synthase [Enterobacter cancerogenus]	4.38763e-176
ACYPI083522-PA	gi|736829544|ref|WP_034831010.1|	inositol monophosphatase [Enterobacter cancerogenus]	1.47111e-87
ACYPI083559-PA	gi|503837265|ref|WP_014071259.1|	N-acetylmuramoyl-L-alanine amidase [Enterobacter asburiae]	2.77573e-171
ACYPI083560-PA	gi|695704672|ref|WP_032640582.1|	GCN5 family acetyltransferase [Enterobacter cloacae]	2.3264e-123
ACYPI083575-PA	gi|527035551|ref|WP_020882554.1|	MULTISPECIES: LacI family transcriptional regulator [Enterobacter]	8.50457e-84
ACYPI083582-PA	gi|695810307|ref|WP_032724246.1|	S-transferase [Raoultella ornithinolytica]	2.40106e-144
ACYPI083642-PA	gi|647631260|ref|WP_025904251.1|	aspartate--tRNA ligase [Staphylococcus sciuri]	0
ACYPI083684-PA	gi|647634372|ref|WP_025907168.1|	PTS beta-glucoside transporter subunit EIIBCA [Staphylococcus sciuri]	2.57491e-153
ACYPI083690-PA	gi|736819733|ref|WP_034821379.1|	phage-shock protein [Enterobacter cancerogenus]	2.49066e-48
ACYPI083750-PA	gi|647634028|ref|WP_025906843.1|	acyl-CoA dehydrogenase [Staphylococcus sciuri]	1.4677e-118
ACYPI083825-PA	gi|736819664|ref|WP_034821310.1|	ATP-dependent helicase [Enterobacter cancerogenus]	2.04457e-53
ACYPI083828-PA	gi|503837665|ref|WP_014071659.1|	transcriptional regulator [Enterobacter asburiae]	2.17029e-164
ACYPI083831-PA	gi|503835299|ref|WP_014069293.1|	aminotransferase [Enterobacter asburiae]	1.58933e-67
ACYPI083848-PA	gi|736825650|ref|WP_034827244.1|	L-sorbosone dehydrogenase [Enterobacter cancerogenus]	0
ACYPI083872-PA	gi|740862672|ref|WP_038647923.1|	major myo-inositol transporter IolT [Pantoea rwandensis]	2.31232e-175
ACYPI083873-PA	gi|727180663|ref|WP_033643135.1|	MULTISPECIES: ethanolamine utilization protein EutH [Serratia]	1.73587e-177
ACYPI083920-PA	gi|503837454|ref|WP_014071448.1|	GntR family transcriptional regulator [Enterobacter asburiae]	3.17981e-135
ACYPI083966-PA	gi|736826376|ref|WP_034827957.1|	ABC transporter substrate-binding protein [Enterobacter cancerogenus]	1.72174e-155
ACYPI083974-PA	gi|727190133|ref|WP_033651930.1|	MULTISPECIES: catalase [Serratia]	4.12715e-91
ACYPI083985-PA	gi|736827072|ref|WP_034828630.1|	aspartate aminotransferase [Enterobacter cancerogenus]	8.92401e-179
ACYPI084069-PA	gi|740861745|ref|WP_038646996.1|	cytochrome d ubiquinol oxidase subunit I [Pantoea rwandensis]	0
ACYPI084101-PA	gi|647632510|ref|WP_025905462.1|	hypothetical protein [Staphylococcus sciuri]	0
ACYPI084117-PA	gi|647631313|ref|WP_025904304.1|	DNA polymerase I [Staphylococcus sciuri]	0
ACYPI084146-PA	gi|736822455|ref|WP_034824083.1|	glutamyl-tRNA amidotransferase [Enterobacter cancerogenus]	0
ACYPI084150-PA	gi|490928236|ref|WP_004790090.1|	hypothetical protein [Acinetobacter sp. NIPH 817]	0
ACYPI084158-PA	gi|695751391|ref|WP_032677642.1|	lysine transporter LysE [Enterobacter sp. BIDMC 26]	2.36895e-131
ACYPI084160-PA	gi|739736126|ref|WP_037589331.1|	aryl-phospho-beta-D-glucosidase [Staphylococcus aureus]	0
ACYPI084167-PA	gi|740860017|ref|WP_038645269.1|	methyltransferase [Pantoea rwandensis]	2.05921e-157
ACYPI084176-PA	gi|736829789|ref|WP_034831234.1|	quercetin 2,3-dioxygenase [Enterobacter cancerogenus]	3.62254e-152
ACYPI084185-PA	gi|493758532|ref|WP_006707306.1|	hypothetical protein [Candidatus Regiella insecticola]	1.3448e-117
ACYPI084224-PA	gi|736821811|ref|WP_034823443.1|	FAD-binding molybdopterin dehydrogenase [Enterobacter cancerogenus]	0
ACYPI084249-PA	gi|491068755|ref|WP_004930383.1|	MULTISPECIES: taurine ABC transporter substrate-binding protein [Serratia]	5.50685e-179
ACYPI084250-PA	gi|727180756|ref|WP_033643228.1|	MULTISPECIES: murein peptide amidase A [Serratia]	4.90799e-144
ACYPI084330-PA	gi|736820141|ref|WP_034821783.1|	arginine N-succinyltransferase [Enterobacter cancerogenus]	2.45961e-142
ACYPI084357-PA	gi|736821817|ref|WP_034823449.1|	phosphoesterase PA-phosphatase [Enterobacter cancerogenus]	0
ACYPI084413-PA	gi|736829685|ref|WP_034831142.1|	p-hydroxybenzoic acid efflux subunit AaeB, partial [Enterobacter cancerogenus]	0
ACYPI084439-PA	gi|503834535|ref|WP_014068529.1|	hypothetical protein [Enterobacter asburiae]	0
ACYPI084549-PA	gi|727179190|ref|WP_033642286.1|	beta-glucosidase [Serratia marcescens]	1.60883e-147
ACYPI084557-PA	gi|736828750|ref|WP_034830246.1|	LysR family transcriptional regulator [Enterobacter cancerogenus]	9.81797e-178
ACYPI084604-PA	gi|736827448|ref|WP_034828992.1|	hypothetical protein [Enterobacter cancerogenus]	1.65917e-158
ACYPI084645-PA	gi|556488843|ref|WP_023336574.1|	MULTISPECIES: LacI family transcriptional regulator [Enterobacter]	1.81189e-125
ACYPI084697-PA	gi|504698288|ref|WP_014885390.1|	MULTISPECIES: sodium:proton antiporter [Enterobacter]	1.58788e-96
ACYPI084714-PA	gi|736825097|ref|WP_034826698.1|	membrane protein [Enterobacter cancerogenus]	1.26762e-132
ACYPI084724-PA	gi|736828764|ref|WP_034830258.1|	oxidoreductase [Enterobacter cancerogenus]	1.17509e-167
ACYPI084820-PA	gi|503937644|ref|WP_014171638.1|	TonB-dependent receptor [Enterobacter cloacae]	1.66575e-113
ACYPI084862-PA	gi|507071575|ref|WP_016142353.1|	exodeoxyribonuclease V subunit beta [Acinetobacter pittii]	0
ACYPI084920-PA	gi|503838040|ref|WP_014072034.1|	membrane protein [Enterobacter asburiae]	0
ACYPI084972-PA	gi|503837286|ref|WP_014071280.1|	methionine tRNA cytidine acetyltransferase [Enterobacter asburiae]	5.64346e-151
ACYPI084997-PA	gi|736827461|ref|WP_034829005.1|	dihydrofolate reductase [Enterobacter cancerogenus]	5.34005e-89
ACYPI085041-PA	gi|495378889|ref|WP_008103600.1|	methyl-accepting chemotaxis protein [Pantoea sp. YR343]	1.37163e-157
ACYPI085072-PA	gi|739737324|ref|WP_037590509.1|	serine protease [Staphylococcus aureus]	0
ACYPI085083-PA	gi|491079649|ref|WP_004941268.1|	MULTISPECIES: cold-shock protein [Serratia]	1.72675e-42
ACYPI085142-PA	gi|654447042|ref|WP_027917527.1|	glutamine-synthetase adenylyltransferase [Pseudomonas sp. URMO17WK12:I8]	0
ACYPI085157-PA	gi|503836775|ref|WP_014070769.1|	alpha-amylase [Enterobacter asburiae]	2.26234e-93
ACYPI085169-PA	gi|647632472|ref|WP_025905426.1|	glycerate kinase [Staphylococcus sciuri]	0
ACYPI085184-PA	gi|736823730|ref|WP_034825345.1|	DNA polymerase IV [Enterobacter cancerogenus]	6.00474e-120
ACYPI085189-PA	gi|739735956|ref|WP_037589162.1|	3-hydroxy-3-methylglutaryl-CoA reductase [Staphylococcus aureus]	2.82002e-169
ACYPI085228-PA	gi|495377845|ref|WP_008102556.1|	Asp/Glu/hydantoin racemase [Pantoea sp. YR343]	1.75833e-151
ACYPI085238-PA	gi|736821059|ref|WP_034822696.1|	glycogen debranching enzyme [Enterobacter cancerogenus]	0
ACYPI085259-PA	gi|527037547|ref|WP_020884201.1|	MULTISPECIES: lipoprotein [Enterobacter]	1.99877e-93
ACYPI085260-PA	gi|736827781|ref|WP_034829310.1|	peptidylprolyl isomerase [Enterobacter cancerogenus]	8.30641e-97
ACYPI085276-PA	gi|727181536|ref|WP_033644008.1|	TonB-dependent receptor [Serratia marcescens]	2.89435e-119
ACYPI085279-PA	gi|736821686|ref|WP_034823321.1|	hemolysin D [Enterobacter cancerogenus]	0
ACYPI085306-PA	gi|736824172|ref|WP_034825783.1|	arsenate reductase [Enterobacter cancerogenus]	1.41001e-82
ACYPI085330-PA	gi|736825968|ref|WP_034827556.1|	DNA-binding protein [Enterobacter cancerogenus]	2.71919e-86
ACYPI085349-PA	gi|739736459|ref|WP_037589661.1|	multidrug MFS transporter [Staphylococcus aureus]	1.2686e-170
ACYPI085397-PA	gi|503837450|ref|WP_014071444.1|	fimbrial biogenesis outer membrane usher protein [Enterobacter asburiae]	0
ACYPI085419-PA	gi|647634755|ref|WP_025907532.1|	penicillin-binding protein 2A [Staphylococcus sciuri]	0
ACYPI085480-PA	gi|727183097|ref|WP_033645383.1|	shikimate dehydrogenase [Serratia marcescens]	3.22043e-143
ACYPI085491-PA	gi|739737289|ref|WP_037590475.1|	PTS sugar transporter subunit IIA [Staphylococcus aureus]	0
ACYPI085523-PA	gi|665913627|ref|WP_031279679.1|	DNA mismatch repair protein MutS [Pantoea dispersa]	5.82803e-69
ACYPI085525-PA	gi|736821069|ref|WP_034822706.1|	MFS transporter permease [Enterobacter cancerogenus]	2.20837e-99
ACYPI085581-PA	gi|736825153|ref|WP_034826754.1|	ATPase AAA [Enterobacter cancerogenus]	0
ACYPI085586-PA	gi|736827059|ref|WP_034828618.1|	nitrate reductase [Enterobacter cancerogenus]
ACYPI085720-PA	gi|505727329|ref|WP_015689459.1|	xyla [Rahnella aquatilis]	0
ACYPI085751-PA	gi|503338764|ref|WP_013573425.1|	MULTISPECIES: GntR family transcriptional regulator [Rahnella]	9.59467e-153
ACYPI085772-PA	gi|736828110|ref|WP_034829622.1|	MULTISPECIES: PdhR family transcriptional regulator [Enterobacteriaceae]	3.79879e-82
ACYPI085778-PA	gi|495160548|ref|WP_007885349.1|	3-oxoacyl-ACP reductase [Pantoea sp. GM01]	1.75328e-132
ACYPI085779-PA	gi|736828419|ref|WP_034829921.1|	XRE family transcriptional regulator [Enterobacter cancerogenus]	4.43981e-66
ACYPI085781-PA	gi|505189801|ref|WP_015376903.1|	MULTISPECIES: hypothetical protein [Enterobacteriaceae]	4.73314e-129
ACYPI085786-PA	gi|736820693|ref|WP_034822330.1|	GntR family transcriptional regulator [Enterobacter cancerogenus]	3.38054e-129
ACYPI085815-PA	gi|736825926|ref|WP_034827514.1|	amino acid ABC transporter permease [Enterobacter cancerogenus]	6.56387e-165
ACYPI085841-PA	gi|504697316|ref|WP_014884418.1|	ABC transporter permease [Enterobacter cloacae]	1.68017e-161
ACYPI085846-PA	gi|739735526|ref|WP_037588737.1|	membrane protein [Staphylococcus aureus]	3.29553e-106
ACYPI085864-PA	gi|503836345|ref|WP_014070339.1|	beta-lactamase [Enterobacter asburiae]	1.86713e-163
ACYPI085890-PA	gi|647631601|ref|WP_025904585.1|	aspartate carbamoyltransferase [Staphylococcus sciuri]	0
ACYPI085930-PA	gi|503934758|ref|WP_014168752.1|	gamma-glutamyltransferase [Enterobacter cloacae]	0
ACYPI085954-PA	gi|671630972|ref|WP_031594383.1|	hypothetical protein [Pantoea agglomerans]	1.08989e-85
ACYPI085979-PA	gi|739735787|ref|WP_037588994.1|	dihydroxyacetone kinase subunit DhaK [Staphylococcus aureus]	1.77513e-34
ACYPI085990-PA	gi|740860840|ref|WP_038646092.1|	metal chaperone, involved in Zn homeostasis, GTPase of family protein [Pantoea rwandensis]	5.12519e-138
ACYPI086005-PA	gi|736827434|ref|WP_034828978.1|	glycine/betaine ABC transporter [Enterobacter cancerogenus]	0
ACYPI086031-PA	gi|739737065|ref|WP_037590257.1|	succinyl-diaminopimelate desuccinylase [Staphylococcus aureus]	6.44258e-170
ACYPI086094-PA	gi|488393932|ref|WP_002463317.1|	type IV secretion protein Rhs [Escherichia hermannii]	2.80507e-138
ACYPI086101-PA	gi|742392253|ref|WP_038871379.1|	ligand-gated channel protein [Serratia marcescens]	1.61275e-65
ACYPI086123-PA	gi|736820967|ref|WP_034822604.1|	alcohol dehydrogenase [Enterobacter cancerogenus]	3.74898e-163
ACYPI086189-PA	gi|736825617|ref|WP_034827212.1|	MFS transporter [Enterobacter cancerogenus]	0
ACYPI086266-PA	gi|503836979|ref|WP_014070973.1|	ABC transporter substrate-binding protein [Enterobacter asburiae]	0
ACYPI086334-PA	gi|549650900|ref|WP_022548278.1|	phosphoribosylaminoimidazole-succinocarboxamide synthase [Plautia stali symbiont]	1.63172e-159
ACYPI086338-PA	gi|491442951|ref|WP_005300740.1|	MULTISPECIES: quercetin 2,3-dioxygenase [Acinetobacter]	2.84352e-132
ACYPI086368-PA	gi|727188891|ref|WP_033650697.1|	usher protein FimD [Serratia marcescens]	1.03211e-126
ACYPI086373-PA	gi|490837727|ref|WP_004699802.1|	lysyl-tRNA synthetase [Yersinia aldovae]	2.7321e-73
ACYPI086390-PA	gi|727189372|ref|WP_033651176.1|	bifunctional metallophosphatase/5'-nucleotidase [Serratia marcescens]	8.67717e-114
ACYPI086396-PA	gi|739736898|ref|WP_037590094.1|	NAD-dependent succinate-semialdehyde dehydrogenase [Staphylococcus aureus]	0
ACYPI086435-PA	gi|736826142|ref|WP_034827728.1|	LacI family transcriptional regulator [Enterobacter cancerogenus]	0
ACYPI086438-PA	gi|490933531|ref|WP_004795384.1|	RNA pseudouridine synthase [Acinetobacter sp. NIPH 817]	6.77843e-158
ACYPI086448-PA	gi|647632431|ref|WP_025905386.1|	hypothetical protein [Staphylococcus sciuri]	1.55385e-145
ACYPI086486-PA	gi|493758532|ref|WP_006707306.1|	hypothetical protein [Candidatus Regiella insecticola]	1.39811e-117
ACYPI086536-PA	gi|736829447|ref|WP_034830919.1|	NAD(P) transhydrogenase subunit alpha [Enterobacter cancerogenus]	6.74522e-136
ACYPI086677-PA	gi|736825491|ref|WP_034827089.1|	glycogen-branching enzyme [Enterobacter cancerogenus]	0
ACYPI086689-PA	gi|503934461|ref|WP_014168455.1|	ferrioxamine B receptor [Enterobacter cloacae]	1.23796e-166
ACYPI086716-PA	gi|736826722|ref|WP_034828292.1|	carbonate dehydratase [Enterobacter cancerogenus]	0
ACYPI086722-PA	gi|493758532|ref|WP_006707306.1|	hypothetical protein [Candidatus Regiella insecticola]	1.08424e-105
ACYPI086762-PA	gi|493758532|ref|WP_006707306.1|	hypothetical protein [Candidatus Regiella insecticola]	3.42596e-115
ACYPI086768-PA	gi|727190909|ref|WP_033652691.1|	ATP-dependent protease [Serratia marcescens]	1.38681e-88
ACYPI086798-PA	gi|727179100|ref|WP_033642244.1|	secretion protein HlyD [Serratia marcescens]	1.24062e-167
ACYPI086824-PA	gi|736828276|ref|WP_034829781.1|	diguanylate phosphodiesterase [Enterobacter cancerogenus]	0
ACYPI086833-PA	gi|736825380|ref|WP_034826980.1|	MULTISPECIES: ABC transporter permease [Enterobacteriaceae]	1.29319e-180
ACYPI086849-PA	gi|736828007|ref|WP_034829519.1|	cobalamin-binding protein [Enterobacter cancerogenus]	2.264e-164
ACYPI086914-PA	gi|503837734|ref|WP_014071728.1|	cytochrome c biogenesis protein [Enterobacter asburiae]	0
ACYPI086952-PA	gi|736823583|ref|WP_034825201.1|	membrane protein [Enterobacter cancerogenus]	0
ACYPI086988-PA	gi|739735888|ref|WP_037589095.1|	catalase [Staphylococcus aureus]	5.4548e-112
ACYPI086992-PA	gi|727188592|ref|WP_033650399.1|	phospholipase [Serratia marcescens]	2.82205e-146
ACYPI087018-PA	gi|740864256|ref|WP_038649507.1|	MULTISPECIES: aerobic respiration two-component sensor histidine kinase ArcB [Pantoea]	6.92816e-137
ACYPI087055-PA	gi|736826869|ref|WP_034828438.1|	fimbrial assembly protein [Enterobacter cancerogenus]	5.42901e-162
ACYPI087058-PA	gi|736818890|ref|WP_034820543.1|	hypothetical protein [Enterobacter cancerogenus]	1.53105e-129
ACYPI087093-PA	gi|736828269|ref|WP_034829774.1|	hydrolase [Enterobacter cancerogenus]	0
ACYPI087109-PA	gi|739736030|ref|WP_037589236.1|	hypothetical protein [Staphylococcus aureus]	0
ACYPI087128-PA	gi|736826160|ref|WP_034827746.1|	peptide ABC transporter [Enterobacter cancerogenus]	1.41355e-150
ACYPI087145-PA	gi|739735155|ref|WP_037588372.1|	shikimate dehydrogenase [Staphylococcus aureus]	4.76457e-115
ACYPI087191-PA	gi|736829314|ref|WP_034830797.1|	cytochrome-c peroxidase, partial [Enterobacter cancerogenus]	2.89151e-102
ACYPI087206-PA	gi|739736111|ref|WP_037589316.1|	hypothetical protein [Staphylococcus aureus]	1.98534e-158
ACYPI087223-PA	gi|739736217|ref|WP_037589421.1|	IMP dehydrogenase [Staphylococcus aureus]	0
ACYPI087252-PA	gi|739736657|ref|WP_037589856.1|	hypothetical protein [Staphylococcus aureus]	4.72493e-111
ACYPI087280-PA	gi|736829038|ref|WP_034830528.1|	serine kinase [Enterobacter cancerogenus]	0
ACYPI087312-PA	gi|495384689|ref|WP_008109393.1|	inositol monophosphatase [Pantoea sp. YR343]	7.12116e-147
ACYPI087350-PA	gi|503342334|ref|WP_013576995.1|	MULTISPECIES: type II secretion protein F [Rahnella]	2.22858e-137
ACYPI087363-PA	gi|736828955|ref|WP_034830448.1|	hypothetical protein [Enterobacter cancerogenus]	4.35727e-130
ACYPI087376-PA	gi|736822503|ref|WP_034824130.1|	cold-shock protein [Enterobacter cancerogenus]	2.68913e-82
ACYPI087402-PA	gi|739737324|ref|WP_037590509.1|	serine protease [Staphylococcus aureus]	1.42032e-155
ACYPI087426-PA	gi|495384395|ref|WP_008109099.1|	mechanosensitive ion channel protein MscS [Pantoea sp. YR343]	2.62987e-139
ACYPI087482-PA	gi|655314293|ref|WP_028722770.1|	transposase [Pantoea ananatis]	0
ACYPI087486-PA	gi|739734293|ref|WP_037587581.1|	hypothetical protein [Staphylococcus aureus]	0
ACYPI087488-PA	gi|503836332|ref|WP_014070326.1|	RpiR family transcriptional regulator [Enterobacter asburiae]	0
ACYPI087494-PA	gi|736820816|ref|WP_034822453.1|	DNA-binding response regulator [Enterobacter cancerogenus]	1.21737e-143
ACYPI087556-PA	gi|736828528|ref|WP_034830029.1|	MULTISPECIES: phosphate ABC transporter ATP-binding protein [Enterobacteriaceae]	1.24941e-111
ACYPI087571-PA	gi|647631591|ref|WP_025904575.1|	hypothetical protein [Staphylococcus sciuri]	1.9051e-71
ACYPI087747-PA	gi|739735163|ref|WP_037588380.1|	LamB/YcsF family protein [Staphylococcus aureus]	3.02572e-66
ACYPI087751-PA	gi|647632751|ref|WP_025905689.1|	chaperone protein ClpB [Staphylococcus sciuri]	0
ACYPI087771-PA	gi|736827600|ref|WP_034829143.1|	endonuclease VIII [Enterobacter cancerogenus]	4.28454e-180
ACYPI087788-PA	gi|736826311|ref|WP_034827894.1|	hydrolase [Enterobacter cancerogenus]	0
ACYPI087794-PA	gi|736819339|ref|WP_034820989.1|	argininosuccinate lyase [Enterobacter cancerogenus]	0
ACYPI087816-PA	gi|503341279|ref|WP_013575940.1|	MULTISPECIES: cardiolipin synthase A [Rahnella]	6.00585e-83
ACYPI087824-PA	gi|503580592|ref|WP_013814668.1|	MULTISPECIES: hybrid sensor histidine kinase/response regulator [Serratia]	3.75889e-24
ACYPI087942-PA	gi|503277946|ref|WP_013512607.1|	outer membrane receptor FepA [Pantoea sp. At-9b]	2.21702e-138
ACYPI087946-PA	gi|727189428|ref|WP_033651231.1|	MULTISPECIES: aspartyl beta-hydroxylase [Serratia]	5.01308e-115
ACYPI087971-PA	gi|736819562|ref|WP_034821210.1|	membrane protein [Enterobacter cancerogenus]	1.51803e-104
ACYPI087988-PA	gi|490846521|ref|WP_004708584.1|	MULTISPECIES: hypothetical protein [Acinetobacter]	0
ACYPI087989-PA	gi|493758532|ref|WP_006707306.1|	hypothetical protein [Candidatus Regiella insecticola]	2.10331e-100
ACYPI088007-PA	gi|647632080|ref|WP_025905047.1|	MULTISPECIES: ketol-acid reductoisomerase [Staphylococcus]	2.3296e-144
ACYPI088021-PA	gi|491075474|ref|WP_004937096.1|	hybrid sensor histidine kinase/response regulator [Serratia marcescens]	1.03087e-77
ACYPI088177-PA	gi|739735133|ref|WP_037588350.1|	MULTISPECIES: nucleotide exchange factor GrpE [Staphylococcus]	5.67389e-108
ACYPI088192-PA	gi|727181959|ref|WP_033644416.1|	MULTISPECIES: aromatic amino acid aminotransferase [Serratia]	9.41546e-165
ACYPI088202-PA	gi|736828730|ref|WP_034830227.1|	alcohol dehydrogenase [Enterobacter cancerogenus]	0
ACYPI088209-PA	gi|727179224|ref|WP_033642302.1|	MULTISPECIES: AraC family transcriptional regulator [Serratia]	5.77306e-151
ACYPI088221-PA	gi|739705656|ref|WP_037559793.1|	MULTISPECIES: molecular chaperone DnaK [Staphylococcus]	1.18739e-141
ACYPI088270-PA	gi|740864749|ref|WP_038650000.1|	diguanylate cyclase, partial [Pantoea rwandensis]	0
ACYPI088293-PA	gi|736823549|ref|WP_034825167.1|	multifunctional fatty acid oxidation complex subunit alpha [Enterobacter cancerogenus]	0
ACYPI088297-PA	gi|695752139|ref|WP_032678389.1|	ADP-ribosylglycohydrolase [Enterobacter sp. BIDMC 26]	5.77404e-81
ACYPI088312-PA	gi|503838097|ref|WP_014072091.1|	cytosine deaminase [Enterobacter asburiae]	1.24373e-121
ACYPI088331-PA	gi|695689118|ref|WP_032634118.1|	MULTISPECIES: baseplate assembly protein [Enterobacter cloacae complex]	5.02079e-73
ACYPI088339-PA	gi|496859722|ref|WP_009388220.1|	SfnB family sulfur acquisition oxidoreductase [Acinetobacter sp. WC-141]	0
ACYPI088342-PA	gi|727179124|ref|WP_033642255.1|	MULTISPECIES: DNA-binding response regulator [Serratia]	1.88073e-111
ACYPI088375-PA	gi|495376867|ref|WP_008101578.1|	serine hydrolase [Pantoea sp. YR343]	8.41612e-146
ACYPI088400-PA	gi|559165572|ref|WP_023564015.1|	RNA polymerase sigma factor RpoS, partial [Escherichia coli]	1.42812e-35
ACYPI088414-PA	gi|736828717|ref|WP_034830214.1|	sulfate ABC transporter permease [Enterobacter cancerogenus]	1.63009e-118
ACYPI088419-PA	gi|503834788|ref|WP_014068782.1|	TetR family transcriptional regulator [Enterobacter asburiae]	5.21421e-142
ACYPI088434-PA	gi|727182824|ref|WP_033645111.1|	glutathione S-transferase [Serratia marcescens]	1.8243e-118
ACYPI088444-PA	gi|503837781|ref|WP_014071775.1|	iron ABC transporter [Enterobacter asburiae]	0
ACYPI088447-PA	gi|503836562|ref|WP_014070556.1|	nitrate/nitrite two-component system sensor histidine kinase [Enterobacter asburiae]	0
ACYPI088508-PA	gi|740864152|ref|WP_038649403.1|	short-chain dehydrogenase [Pantoea rwandensis]	1.36876e-46
ACYPI088511-PA	gi|736828139|ref|WP_034829651.1|	guanosine monophosphate reductase [Enterobacter cancerogenus]	1.74076e-154
ACYPI088624-PA	gi|644363524|ref|WP_025304011.1|	MULTISPECIES: membrane protein [Enterobacteriaceae]	4.27405e-91
ACYPI088647-PA	gi|740858950|ref|WP_038644202.1|	multidrug ABC transporter ATP-binding protein [Pantoea rwandensis]	3.77775e-103
ACYPI088661-PA	gi|665913804|ref|WP_031279856.1|	peptidase [Pantoea dispersa]	1.3643e-119
ACYPI088728-PA	gi|740859481|ref|WP_038644733.1|	hypothetical protein [Pantoea rwandensis]	0
ACYPI088775-PA	gi|647631693|ref|WP_025904676.1|	hypothetical protein [Staphylococcus sciuri]	0
ACYPI088798-PA	gi|545151820|ref|WP_021507143.1|	DNA-binding response regulator [Pantoea dispersa]	6.49241e-42
ACYPI088821-PA	gi|690978154|ref|WP_031952093.1|	ligand-gated channel protein, partial [Acinetobacter baumannii]	0
ACYPI088822-PA	gi|736818119|ref|WP_034819779.1|	LacI family transcriptional regulator [Enterobacter cancerogenus]	0
ACYPI088824-PA	gi|503837742|ref|WP_014071736.1|	peptide ABC transporter substrate-binding protein [Enterobacter asburiae]	0
ACYPI088861-PA	gi|495164681|ref|WP_007889479.1|	iron-siderophore ABC transporter permease [Pantoea sp. GM01]	3.70784e-105
ACYPI088901-PA	gi|740859087|ref|WP_038644339.1|	heavy metal-responsive transcriptional regulator [Pantoea rwandensis]	7.45164e-80
ACYPI088912-PA	gi|515568189|ref|WP_017001017.1|	PTS beta-glucoside transporter subunit IIBC [Staphylococcus lentus]	0
ACYPI088917-PA	gi|736820814|ref|WP_034822451.1|	hypothetical protein [Enterobacter cancerogenus]	8.23059e-91
ACYPI088920-PA	gi|493758532|ref|WP_006707306.1|	hypothetical protein [Candidatus Regiella insecticola]	3.42925e-118
ACYPI088926-PA	gi|736821877|ref|WP_034823509.1|	4-hydroxybenzoate transporter [Enterobacter cancerogenus]	3.8375e-110
ACYPI088930-PA	gi|736818964|ref|WP_034820617.1|	cell division protein FtsK [Enterobacter cancerogenus]	2.35685e-160
ACYPI088973-PA	gi|742395206|ref|WP_038874331.1|	LacI family transcriptional regulator [Serratia marcescens]	1.00647e-134
ACYPI088988-PA	gi|740864869|ref|WP_038650120.1|	MULTISPECIES: fusaric acid resistance protein [Pantoea]	0
ACYPI089055-PA	gi|739737222|ref|WP_037590410.1|	iron ABC transporter permease [Staphylococcus aureus]	5.91155e-82
ACYPI089068-PA	gi|647632592|ref|WP_025905540.1|	hypothetical protein [Staphylococcus sciuri]	0
ACYPI089073-PA	gi|740859772|ref|WP_038645024.1|	MULTISPECIES: RpiR family transcriptional regulator [Pantoea]	1.45463e-131
ACYPI089165-PA	gi|740862251|ref|WP_038647502.1|	glycerol kinase [Pantoea rwandensis]	0
ACYPI089201-PA	gi|556480103|ref|WP_023331683.1|	MULTISPECIES: integral membrane protein [Enterobacter]	3.4664e-141
ACYPI089227-PA	gi|736820285|ref|WP_034821926.1|	citrate:succinate antiporter [Enterobacter cancerogenus]	0
ACYPI089312-PA	gi|736820978|ref|WP_034822615.1|	phosphoketolase [Enterobacter cancerogenus]	1.61606e-130
ACYPI089316-PA	gi|736821950|ref|WP_034823582.1|	dihydroxyacetone kinase [Enterobacter cancerogenus]	0
ACYPI089319-PA	gi|644363059|ref|WP_025303930.1|	MULTISPECIES: NAD+ synthase [Enterobacteriaceae]	1.69367e-150
ACYPI089347-PA	gi|503836609|ref|WP_014070603.1|	MFS transporter [Enterobacter asburiae]	0
ACYPI089369-PA	gi|736823728|ref|WP_034825343.1|	sugar ABC transporter permease [Enterobacter cancerogenus]	1.24864e-58
ACYPI089371-PA	gi|727189736|ref|WP_033651537.1|	phosphate ABC transporter ATP-binding protein [Serratia marcescens]	7.07448e-113
ACYPI089372-PA	gi|503836623|ref|WP_014070617.1|	glyceraldehyde-3-phosphate dehydrogenase [Enterobacter asburiae]	2.19127e-82
ACYPI089391-PA	gi|727188931|ref|WP_033650737.1|	N-methyltryptophan oxidase [Serratia marcescens]	2.5768e-154
ACYPI089400-PA	gi|739171057|ref|WP_037035229.1|	ribonucleotide-diphosphate reductase [Rahnella sp. WP5]	0
ACYPI089471-PA	gi|740861586|ref|WP_038646837.1|	arginine:ornithine antiporter [Pantoea rwandensis]	2.60149e-174
ACYPI089483-PA	gi|739567330|ref|WP_037425408.1|	bifunctional folylpolyglutamate synthase/ dihydrofolate synthase, partial [Serratia grimesii]	1.66023e-74
ACYPI089543-PA	gi|503834442|ref|WP_014068436.1|	membrane protein [Enterobacter asburiae]	0
ACYPI089570-PA	gi|503934144|ref|WP_014168138.1|	biotin sulfoxide reductase [Enterobacter cloacae]	0
ACYPI089591-PA	gi|503837316|ref|WP_014071310.1|	myo-inosose-2 dehydratase [Enterobacter asburiae]	0
ACYPI20016-PA	gi|740858528|ref|WP_038643780.1|	hypothetical protein [Pantoea rwandensis]	0
ACYPI20429-PA	gi|736825287|ref|WP_034826888.1|	sodium:proton antiporter [Enterobacter cancerogenus]	0
ACYPI20516-PA	gi|739735668|ref|WP_037588876.1|	peptide ABC transporter substrate-binding protein [Staphylococcus aureus]	6.93835e-163
ACYPI20541-PA	gi|493758532|ref|WP_006707306.1|	hypothetical protein [Candidatus Regiella insecticola]	2.93464e-103
ACYPI20656-PA	gi|736824166|ref|WP_034825777.1|	hydrolase [Enterobacter cancerogenus]	1.26172e-144
ACYPI21186-PA	gi|736823247|ref|WP_034824868.1|	D-mannonate oxidoreductase [Enterobacter cancerogenus]	0
ACYPI22157-PA	gi|736828478|ref|WP_034829979.1|	MFS transporter [Enterobacter cancerogenus]	0
ACYPI22595-PA	-		-
ACYPI22639-PA	gi|727168860|ref|WP_033637623.1|	MULTISPECIES: ATP-binding protein [Enterobacteriaceae]	7.4272e-168
ACYPI22999-PA	gi|727165245|ref|WP_033636102.1|	MULTISPECIES: transcriptional regulator [Enterobacteriaceae]	4.07825e-160
ACYPI23035-PA	gi|493758532|ref|WP_006707306.1|	hypothetical protein [Candidatus Regiella insecticola]	5.10599e-90
ACYPI23579-PA	gi|556491292|ref|WP_023339018.1|	MULTISPECIES: phage lysozyme (muraminidase) [Enterobacter cloacae complex]	1.36484e-103
ACYPI23835-PA	gi|736824146|ref|WP_034825757.1|	diguanylate cyclase [Enterobacter cancerogenus]	0
ACYPI24295-PA	gi|740860599|ref|WP_038645851.1|	MULTISPECIES: LysR family transcriptional regulator [Pantoea]	0
ACYPI24828-PA	gi|740860195|ref|WP_038645447.1|	tellurite resistance methyltransferase TehB [Pantoea rwandensis]	1.38108e-125
ACYPI24977-PA	gi|495377137|ref|WP_008101848.1|	transcriptional regulator [Pantoea sp. YR343]	2.50733e-122
ACYPI25149-PA	gi|694096808|ref|WP_032440919.1|	conjugal transfer protein TraG, partial [Klebsiella pneumoniae]	4.25063e-114
ACYPI25256-PA	gi|736828965|ref|WP_034830457.1|	hypothetical protein [Enterobacter cancerogenus]	0
ACYPI25417-PA	gi|691026209|ref|WP_031984111.1|	protein-PII uridylyltransferase, partial [Acinetobacter baumannii]	4.30799e-75
ACYPI25783-PA	gi|647634102|ref|WP_025906916.1|	MULTISPECIES: DNA-binding response regulator [Staphylococcus]	3.54121e-168
ACYPI25990-PA	gi|736825228|ref|WP_034826829.1|	alcohol dehydrogenase [Enterobacter cancerogenus]	0
ACYPI25991-PA	gi|740893867|ref|WP_038679115.1|	RNA degradosome polyphosphate kinase [Staphylococcus xylosus]	0
ACYPI26121-PA	gi|654551631|ref|WP_028019289.1|	type II secretion system protein GspE [Enterobacter cloacae]	3.81766e-163
ACYPI26312-PA	gi|739737099|ref|WP_037590291.1|	nitrite reductase large subunit [Staphylococcus aureus]	0
ACYPI26781-PA	gi|736821020|ref|WP_034822657.1|	histidine kinase [Enterobacter cancerogenus]	0
ACYPI26918-PA	gi|503836469|ref|WP_014070463.1|	diguanylate cyclase [Enterobacter asburiae]	2.19706e-143
ACYPI27288-PA	gi|740861994|ref|WP_038647245.1|	type IV secretion protein Rhs [Pantoea rwandensis]	0
ACYPI27517-PA	gi|647634156|ref|WP_025906970.1|	PTS galactitol transporter subunit IIC [Staphylococcus sciuri]	0
ACYPI27658-PA	gi|736819066|ref|WP_034820718.1|	sensory transduction regulator [Enterobacter cancerogenus]	5.27501e-111
ACYPI27659-PA	gi|740862628|ref|WP_038647879.1|	MULTISPECIES: spermidine/putrescine ABC transporter substrate-binding protein [Pantoea]	1.19807e-65
ACYPI27881-PA	gi|490525625|ref|WP_004390954.1|	ATPase [Yersinia kristensenii]	2.79994e-163
ACYPI27977-PA	gi|736824823|ref|WP_034826427.1|	hypothetical protein [Enterobacter cancerogenus]	3.48248e-158
ACYPI27978-PA	gi|736824827|ref|WP_034826431.1|	GMC family oxidoreductase [Enterobacter cancerogenus]	0
ACYPI28649-PA	gi|739736185|ref|WP_037589389.1|	GCN5 family acetyltransferase [Staphylococcus aureus]	2.71109e-104
ACYPI28694-PA	gi|736822925|ref|WP_034824548.1|	hypothetical protein [Enterobacter cancerogenus]	0
ACYPI28765-PA	gi|503937155|ref|WP_014171149.1|	sugar ABC transporter substrate-binding protein [Enterobacter cloacae]	0
ACYPI28770-PA	gi|493758532|ref|WP_006707306.1|	hypothetical protein [Candidatus Regiella insecticola]	4.63024e-53
ACYPI29081-PA	gi|727182088|ref|WP_033644534.1|	NADPH-dependent 2,4-dienoyl-CoA reductase [Serratia marcescens]	4.58904e-172
ACYPI29125-PA	gi|727181995|ref|WP_033644450.1|	MULTISPECIES: RNase E specificity factor CsrD [Serratia]	0
ACYPI29190-PA	gi|736829008|ref|WP_034830499.1|	Na+:solute symporter [Enterobacter cancerogenus]	1.49069e-162
ACYPI29300-PA	gi|736821520|ref|WP_034823155.1|	biotin transporter BioY [Enterobacter cancerogenus]	0
ACYPI29615-PA	gi|493758532|ref|WP_006707306.1|	hypothetical protein [Candidatus Regiella insecticola]	4.51033e-105
ACYPI29971-PA	gi|739735615|ref|WP_037588823.1|	2-dehydro-3-deoxygluconokinase [Staphylococcus aureus]	0
ACYPI30014-PA	gi|736823129|ref|WP_034824751.1|	succinylglutamate desuccinylase [Enterobacter cancerogenus]	0
ACYPI30517-PA	gi|739737320|ref|WP_037590505.1|	MULTISPECIES: DNA-binding response regulator [Staphylococcus]	1.17289e-152
ACYPI31257-PA	gi|695667355|ref|WP_032625709.1|	MULTISPECIES: bacteriophage protein [Enterobacteriaceae]	9.80425e-135
ACYPI31303-PA	gi|727182059|ref|WP_033644509.1|	MULTISPECIES: hybrid sensor histidine kinase/response regulator [Serratia]	3.56394e-136
ACYPI32070-PA	gi|495383659|ref|WP_008108366.1|	hydrolase [Pantoea sp. YR343]	6.11019e-122
ACYPI33016-PA	gi|695739473|ref|WP_032665847.1|	hypothetical protein [Enterobacter cloacae]	1.59308e-112
ACYPI33430-PA	gi|503836258|ref|WP_014070252.1|	hypothetical protein [Enterobacter asburiae]	8.59512e-105
ACYPI33795-PA	gi|503836624|ref|WP_014070618.1|	MFS transporter [Enterobacter asburiae]	0
ACYPI33995-PA	gi|486162148|ref|WP_001525739.1|	conjugal transfer protein TraH [Salmonella enterica]	8.19177e-150
ACYPI34349-PA	gi|736828299|ref|WP_034829803.1|	DNA mismatch repair protein MutT [Enterobacter cancerogenus]	2.39875e-89
ACYPI34510-PA	gi|503836220|ref|WP_014070214.1|	capsular polysaccharide biosynthesis protein [Enterobacter asburiae]	7.82375e-179
ACYPI34730-PA	gi|493758532|ref|WP_006707306.1|	hypothetical protein [Candidatus Regiella insecticola]	2.35251e-116
ACYPI34783-PA	gi|503834534|ref|WP_014068528.1|	diguanylate cyclase [Enterobacter asburiae]	0
ACYPI34837-PA	gi|504695907|ref|WP_014883009.1|	MULTISPECIES: 2-octaprenyl-3-methyl-6-methoxy-1,4-benzoquinol hydroxylase [Enterobacter]	6.66857e-130
ACYPI35445-PA	gi|736821803|ref|WP_034823435.1|	EmrB/QacA family drug resistance transporter [Enterobacter cancerogenus]	0
ACYPI36140-PA	gi|736821671|ref|WP_034823306.1|	arylesterase [Enterobacter cancerogenus]	0
ACYPI37560-PA	gi|736822641|ref|WP_034824266.1|	MULTISPECIES: hypothetical protein [Enterobacteriaceae]	0
ACYPI37906-PA	gi|503836477|ref|WP_014070471.1|	TyrR family transcriptional regulator [Enterobacter asburiae]	3.45217e-88
ACYPI38412-PA	gi|503835707|ref|WP_014069701.1|	HxlR family transcriptional regulator [Enterobacter asburiae]	2.34142e-98
ACYPI38413-PA	gi|503835706|ref|WP_014069700.1|	SDR family oxidoreductase [Enterobacter asburiae]	1.59194e-173
ACYPI38560-PA	gi|727182821|ref|WP_033645108.1|	LysR family transcriptional regulator [Serratia marcescens]	1.22511e-111
ACYPI38709-PA	gi|736822307|ref|WP_034823937.1|	hypothetical protein [Enterobacter cancerogenus]	0
ACYPI38710-PA	gi|740858758|ref|WP_038644010.1|	hypothetical protein [Pantoea rwandensis]	0
ACYPI38965-PA	gi|647632445|ref|WP_025905400.1|	helicase [Staphylococcus sciuri]	0
ACYPI38966-PA	gi|647632446|ref|WP_025905401.1|	acetyltransferase [Staphylococcus sciuri]	1.2703e-98
ACYPI40488-PA	gi|503340947|ref|WP_013575608.1|	MULTISPECIES: RpiR family transcriptional regulator [Rahnella]	0
ACYPI40489-PA	gi|736821538|ref|WP_034823173.1|	ABC transporter substrate-binding protein [Enterobacter cancerogenus]	0
ACYPI40490-PA	gi|503836563|ref|WP_014070557.1|	YchO family inverse autotransporter domain-containing protein [Enterobacter asburiae]	0
ACYPI40542-PA	gi|736821660|ref|WP_034823295.1|	AraC family transcriptional regulator [Enterobacter cancerogenus]	0
ACYPI41561-PA	gi|493758532|ref|WP_006707306.1|	hypothetical protein [Candidatus Regiella insecticola]	1.3448e-117
ACYPI41664-PA	gi|727188768|ref|WP_033650574.1|	glutamate synthase [Serratia marcescens]	2.77859e-85
ACYPI41669-PA	gi|736820462|ref|WP_034822103.1|	invasin [Enterobacter cancerogenus]	0
ACYPI42037-PA	gi|736820246|ref|WP_034821888.1|	DNA polymerase V subunit UmuD [Enterobacter cancerogenus]	7.41237e-96
ACYPI42229-PA	gi|739734656|ref|WP_037587921.1|	transketolase [Staphylococcus aureus]	1.31758e-68
ACYPI42230-PA	gi|647633000|ref|WP_025905909.1|	MULTISPECIES: hypothetical protein [Staphylococcus]	2.43457e-93
ACYPI42582-PA	gi|505191884|ref|WP_015378986.1|	hypothetical protein [Serratia marcescens]	3.78234e-140
ACYPI42840-PA	gi|736829350|ref|WP_034830830.1|	ferric-rhodotorulic acid transporter [Enterobacter cancerogenus]	0
ACYPI43086-PA	gi|491078765|ref|WP_004940385.1|	MULTISPECIES: 6,7-dimethyl-8-ribityllumazine synthase [Enterobacteriaceae]	6.67987e-89
ACYPI43103-PA	gi|736823595|ref|WP_034825213.1|	DSBA oxidoreductase [Enterobacter cancerogenus]	0
ACYPI43105-PA	gi|736823591|ref|WP_034825209.1|	MULTISPECIES: transcriptional regulator [Enterobacteriaceae]	3.75835e-149
ACYPI43219-PA	gi|493758532|ref|WP_006707306.1|	hypothetical protein [Candidatus Regiella insecticola]	3.42596e-115
ACYPI43965-PA	gi|503836242|ref|WP_014070236.1|	LysR family transcriptional regulator [Enterobacter asburiae]	4.78485e-72
ACYPI44505-PA	gi|736827547|ref|WP_034829090.1|	2-octaprenyl-3-methyl-6-methoxy-1,4-benzoquinol hydroxylase [Enterobacter cancerogenus]	0
ACYPI45113-PA	gi|493758532|ref|WP_006707306.1|	hypothetical protein [Candidatus Regiella insecticola]	5.88119e-109
ACYPI45742-PA	gi|493758532|ref|WP_006707306.1|	hypothetical protein [Candidatus Regiella insecticola]	2.66393e-67
ACYPI45987-PA	gi|647632743|ref|WP_025905681.1|	MULTISPECIES: peptide ABC transporter ATP-binding protein [Staphylococcus]	0
ACYPI46612-PA	gi|493758532|ref|WP_006707306.1|	hypothetical protein [Candidatus Regiella insecticola]	6.47752e-100
ACYPI46656-PA	gi|742402538|ref|WP_038881663.1|	ATP-dependent dsDNA exonuclease [Serratia marcescens]	2.59129e-132
ACYPI47020-PA	gi|654548927|ref|WP_028016630.1|	transcriptional regulator [Enterobacter cloacae]	7.81144e-140
ACYPI48134-PA	gi|740864543|ref|WP_038649794.1|	hypothetical protein [Pantoea rwandensis]	0
ACYPI48693-PA	gi|495382305|ref|WP_008107015.1|	deoxyribodipyrimidine photo-lyase [Pantoea sp. YR343]	1.87441e-134
ACYPI48728-PA	gi|739705812|ref|WP_037559939.1|	hypothetical protein [Staphylococcus sciuri]	0
ACYPI48738-PA	gi|495377921|ref|WP_008102632.1|	osmoprotectant uptake system substrate-binding protein [Pantoea sp. YR343]	0
ACYPI48988-PA	gi|518285987|ref|WP_019456195.1|	MULTISPECIES: hypothetical protein [Enterobacteriaceae]	2.301e-129
ACYPI49255-PA	gi|503837018|ref|WP_014071012.1|	6-phospho-beta-glucosidase [Enterobacter asburiae]	0
ACYPI49422-PA	gi|736828309|ref|WP_034829813.1|	glutamine ABC transporter ATP-binding protein [Enterobacter cancerogenus]	0
ACYPI49660-PA	gi|736828073|ref|WP_034829585.1|	serine kinase [Enterobacter cancerogenus]	0
ACYPI49730-PA	gi|518285147|ref|WP_019455355.1|	hypothetical protein [Serratia marcescens]	1.93836e-102
ACYPI49973-PA	gi|727181852|ref|WP_033644324.1|	ribonucleotide-diphosphate reductase subunit alpha [Serratia marcescens]	0
ACYPI50029-PA	gi|736823800|ref|WP_034825415.1|	MULTISPECIES: lytic transglycosylase [Enterobacteriaceae]	1.23335e-116
ACYPI50129-PA	gi|736825571|ref|WP_034827168.1|	enterobactin exporter EntS [Enterobacter cancerogenus]	3.40537e-161
ACYPI50207-PA	gi|736828642|ref|WP_034830142.1|	isochorismatase [Enterobacter cancerogenus]	1.29047e-144
ACYPI50209-PA	gi|736828654|ref|WP_034830154.1|	hypothetical protein [Enterobacter cancerogenus]	3.98109e-174
ACYPI50339-PA	gi|727179305|ref|WP_033642341.1|	3-mercaptopyruvate sulfurtransferase [Serratia marcescens]	3.85532e-144
ACYPI50775-PA	gi|739736862|ref|WP_037590058.1|	PTS mannitol transferase subunit IIB [Staphylococcus aureus]	0
ACYPI51037-PA	gi|493758532|ref|WP_006707306.1|	hypothetical protein [Candidatus Regiella insecticola]	1.64334e-113
ACYPI51283-PA	gi|736825851|ref|WP_034827442.1|	membrane protein [Enterobacter cancerogenus]	0
ACYPI51339-PA	gi|736827110|ref|WP_034828668.1|	membrane protein [Enterobacter cancerogenus]	7.4591e-85
ACYPI51386-PA	gi|503836041|ref|WP_014070035.1|	DNA polymerase V subunit UmuC [Enterobacter asburiae]	7.42476e-111
ACYPI51479-PA	gi|736822972|ref|WP_034824595.1|	hydantoinase [Enterobacter cancerogenus]	0
ACYPI51670-PA	gi|727189964|ref|WP_033651763.1|	3D-(3,5/4)-trihydroxycyclohexane-1,2-dione acylhydrolase (decyclizing) [Serratia marcescens]	8.36091e-89
ACYPI51943-PA	gi|736819227|ref|WP_034820878.1|	multidrug export protein EmrA [Enterobacter cancerogenus]	0
ACYPI52252-PA	gi|647634390|ref|WP_025907185.1|	MULTISPECIES: metal-dependent hydrolase [Staphylococcus]	4.32072e-140
ACYPI52603-PA	gi|493758532|ref|WP_006707306.1|	hypothetical protein [Candidatus Regiella insecticola]	2.89721e-110
ACYPI52901-PA	gi|503836375|ref|WP_014070369.1|	branched chain amino acid ABC transporter substrate-binding protein [Enterobacter asburiae]	6.63563e-170
ACYPI53290-PA	gi|736829743|ref|WP_034831192.1|	transcriptional regulator [Enterobacter cancerogenus]	7.47808e-161
ACYPI53890-PA	gi|727187996|ref|WP_033649826.1|	MULTISPECIES: bifunctional uridylyltransferase/uridylyl-removing protein [Enterobacteriaceae]	2.63293e-91
ACYPI53965-PA	gi|736824188|ref|WP_034825799.1|	nitrate reductase catalytic subunit [Enterobacter cancerogenus]	0
ACYPI53966-PA	gi|740860272|ref|WP_038645524.1|	MULTISPECIES: sugar kinase [Pantoea]	0
ACYPI54537-PA	gi|727179205|ref|WP_033642293.1|	acylaldehyde oxidase [Serratia marcescens]	4.26495e-99
ACYPI54680-PA	gi|736820711|ref|WP_034822348.1|	5,10-methylenetetrahydromethanopterin reductase [Enterobacter cancerogenus]	3.50593e-117
ACYPI54681-PA	gi|736820719|ref|WP_034822356.1|	MFS transporter [Enterobacter cancerogenus]	0
ACYPI54809-PA	gi|647634457|ref|WP_025907246.1|	xylose isomerase [Staphylococcus sciuri]	0
ACYPI55014-PA	gi|727180708|ref|WP_033643180.1|	6-phosphogluconolactonase [Serratia marcescens]	4.29304e-107
ACYPI55015-PA	gi|527036712|ref|WP_020883453.1|	MULTISPECIES: oxidoreductase alpha (molybdopterin) subunit [Enterobacter]	0
ACYPI55059-PA	gi|740859221|ref|WP_038644473.1|	transposase [Pantoea rwandensis]	0
ACYPI55355-PA	gi|515495229|ref|WP_016928483.1|	MULTISPECIES: diguanylate phosphodiesterase [Serratia]	3.06703e-143
ACYPI56368-PA	gi|491078252|ref|WP_004939873.1|	MULTISPECIES: cytochrome d terminal oxidase subunit I [Enterobacteriaceae]	1.0448e-121

## Sheet: 7. B. mori
Protein ID	Best contaminant ID	Best contaminant Description	Best contaminant E-value
gi|827564081|ref|XP_012552515.1|	gi|544778510|ref|WP_021202454.1|	membrane protein [Stenotrophomonas maltophilia]	9.0111e-103
gi|827563925|ref|XP_012552469.1|	gi|545285182|ref|WP_021568270.1|	hypothetical protein [Escherichia coli]	9.6776e-122

## Sheet: 8. C. floridanus
Protein ID	Best contaminant ID	Best contaminant Description	Best contaminant E-value
CFLO11361-PA	gi|547778491|ref|WP_022189587.1|	putative uncharacterized protein [Ruminococcus sp. CAG:177]	2.24796e-19
CFLO11427-PA	gi|547660734|ref|WP_022124091.1|	type I restriction enzyme [Clostridium sp. CAG:510]	9.62205e-71
CFLO11545-PA	gi|547660734|ref|WP_022124091.1|	type I restriction enzyme [Clostridium sp. CAG:510]	2.20364e-79
CFLO11812-PA	gi|447089303|ref|WP_001166559.1|	hypothetical protein [Acinetobacter baumannii]	5.0906e-22
CFLO11814-PA	gi|447089303|ref|WP_001166559.1|	hypothetical protein [Acinetobacter baumannii]	4.74487e-31
CFLO11814-PB	gi|447089303|ref|WP_001166559.1|	hypothetical protein [Acinetobacter baumannii]	9.34118e-31
CFLO12257-PA	gi|499439304|ref|WP_011126768.1|	nucleoside permease [Candidatus Blochmannia floridanus]	9.04929e-90
CFLO21451-PA	gi|655968433|ref|WP_029011041.1|	ATP synthase subunit alpha [Azospirillum halopraeferens]	0
CFLO24027-PA	gi|499438909|ref|WP_011126373.1|	GTP-binding protein [Candidatus Blochmannia floridanus]	5.31223e-48
CFLO24209-PA	gi|499439350|ref|WP_011126814.1|	DNA-directed RNA polymerase subunit beta' [Candidatus Blochmannia floridanus]	3.76611e-87
CFLO24835-PA	gi|447089303|ref|WP_001166559.1|	hypothetical protein [Acinetobacter baumannii]	2.50981e-17
CFLO25348-PA	gi|694109198|ref|WP_032451621.1|	hypothetical protein [Klebsiella pneumoniae]	7.26412e-16
CFLO25379-PA	gi|499439155|ref|WP_011126619.1|	GTP-binding protein YchF [Candidatus Blochmannia floridanus]	2.42227e-76
CFLO25577-PA	gi|447089303|ref|WP_001166559.1|	hypothetical protein [Acinetobacter baumannii]	3.55298e-31
CFLO25707-PA	gi|447089303|ref|WP_001166559.1|	hypothetical protein [Acinetobacter baumannii]	5.97062e-05
CFLO26078-PA	gi|694109198|ref|WP_032451621.1|	hypothetical protein [Klebsiella pneumoniae]	4.9909e-11
CFLO26938-PA	gi|447089303|ref|WP_001166559.1|	hypothetical protein [Acinetobacter baumannii]	1.29245e-05

## Sheet: 9. C. quinquefasciatus
Protein ID	Best contaminant ID	Best contaminant Description	Best contaminant E-value
CPIJ002487-PA	gi|735680665|ref|WP_034169886.1|	hypothetical protein [Acinetobacter sp. YZS-X1-1]	2.18052e-94
CPIJ002569-PA	gi|501884639|ref|WP_012663723.1|	pugilistDominant [Nautilia profundicola]	6.27841e-53
CPIJ002596-PA	gi|735680665|ref|WP_034169886.1|	hypothetical protein [Acinetobacter sp. YZS-X1-1]	1.91763e-94
CPIJ003049-PA	gi|735680665|ref|WP_034169886.1|	hypothetical protein [Acinetobacter sp. YZS-X1-1]	1.90911e-66
CPIJ004218-PA	gi|735680665|ref|WP_034169886.1|	hypothetical protein [Acinetobacter sp. YZS-X1-1]	6.97725e-42
CPIJ004510-PA	gi|735680665|ref|WP_034169886.1|	hypothetical protein [Acinetobacter sp. YZS-X1-1]	4.30731e-50
CPIJ004759-PA	gi|735680665|ref|WP_034169886.1|	hypothetical protein [Acinetobacter sp. YZS-X1-1]	6.67667e-92
CPIJ005447-PA	gi|735680665|ref|WP_034169886.1|	hypothetical protein [Acinetobacter sp. YZS-X1-1]	6.59661e-57
CPIJ006131-PA	gi|735680665|ref|WP_034169886.1|	hypothetical protein [Acinetobacter sp. YZS-X1-1]	1.15774e-97
CPIJ006503-PA	gi|499661057|ref|WP_011341791.1|	ribonuclease Rne/Rng family [Pelobacter carbinolicus]	0.000454268
CPIJ006956-PA	gi|735680665|ref|WP_034169886.1|	hypothetical protein [Acinetobacter sp. YZS-X1-1]	1.15196e-99
CPIJ007004-PA	gi|735680665|ref|WP_034169886.1|	hypothetical protein [Acinetobacter sp. YZS-X1-1]	1.38879e-43
CPIJ007208-PA	gi|735680665|ref|WP_034169886.1|	hypothetical protein [Acinetobacter sp. YZS-X1-1]	1.58208e-51
CPIJ007211-PA	gi|735680665|ref|WP_034169886.1|	hypothetical protein [Acinetobacter sp. YZS-X1-1]	5.51206e-61
CPIJ007214-PA	gi|735680665|ref|WP_034169886.1|	hypothetical protein [Acinetobacter sp. YZS-X1-1]	4.5086e-75
CPIJ008459-PA	gi|735680665|ref|WP_034169886.1|	hypothetical protein [Acinetobacter sp. YZS-X1-1]	6.17361e-65
CPIJ008630-PA	gi|735680665|ref|WP_034169886.1|	hypothetical protein [Acinetobacter sp. YZS-X1-1]	7.02725e-70
CPIJ008631-PA	gi|735680665|ref|WP_034169886.1|	hypothetical protein [Acinetobacter sp. YZS-X1-1]	1.00698e-99
CPIJ009125-PA	gi|735680665|ref|WP_034169886.1|	hypothetical protein [Acinetobacter sp. YZS-X1-1]	2.26737e-35
CPIJ009318-PA	gi|735680665|ref|WP_034169886.1|	hypothetical protein [Acinetobacter sp. YZS-X1-1]	1.91344e-68
CPIJ009970-PA	gi|735680665|ref|WP_034169886.1|	hypothetical protein [Acinetobacter sp. YZS-X1-1]	5.80966e-91
CPIJ010081-PA	gi|735680665|ref|WP_034169886.1|	hypothetical protein [Acinetobacter sp. YZS-X1-1]	8.9994e-95
CPIJ010167-PA	gi|735680665|ref|WP_034169886.1|	hypothetical protein [Acinetobacter sp. YZS-X1-1]	3.56841e-75
CPIJ011337-PA	gi|652621511|ref|WP_026995917.1|	hypothetical protein [Flectobacillus major]	1.93084e-27
CPIJ012246-PA	gi|735680665|ref|WP_034169886.1|	hypothetical protein [Acinetobacter sp. YZS-X1-1]	1.04074e-93
CPIJ012286-PA	gi|735680665|ref|WP_034169886.1|	hypothetical protein [Acinetobacter sp. YZS-X1-1]	7.58676e-94
CPIJ012378-PA	gi|726971944|ref|WP_033581588.1|	hypothetical protein, partial [Dickeya zeae]	1.6839e-50
CPIJ013299-PA	gi|735680665|ref|WP_034169886.1|	hypothetical protein [Acinetobacter sp. YZS-X1-1]	1.51779e-53
CPIJ013615-PA	gi|735680665|ref|WP_034169886.1|	hypothetical protein [Acinetobacter sp. YZS-X1-1]	6.73201e-96
CPIJ013617-PA	gi|735680665|ref|WP_034169886.1|	hypothetical protein [Acinetobacter sp. YZS-X1-1]	3.8922e-62
CPIJ013813-PA	gi|735680665|ref|WP_034169886.1|	hypothetical protein [Acinetobacter sp. YZS-X1-1]	1.40502e-74
CPIJ013844-PA	gi|735680665|ref|WP_034169886.1|	hypothetical protein [Acinetobacter sp. YZS-X1-1]	1.49902e-49
CPIJ014323-PA	gi|735680665|ref|WP_034169886.1|	hypothetical protein [Acinetobacter sp. YZS-X1-1]	1.07515e-34
CPIJ014346-PA	gi|735680665|ref|WP_034169886.1|	hypothetical protein [Acinetobacter sp. YZS-X1-1]	9.03037e-43
CPIJ014729-PA	gi|735680665|ref|WP_034169886.1|	hypothetical protein [Acinetobacter sp. YZS-X1-1]	4.39373e-86
CPIJ014991-PA	gi|695347132|ref|WP_032543689.1|	membrane protein [Peptoclostridium difficile]	2.47602e-21
CPIJ015179-PA	gi|547218785|ref|WP_021958896.1|	amyloid binding protein [Brachyspira sp. CAG:700]	2.70524e-07
CPIJ015258-PA	gi|735680665|ref|WP_034169886.1|	hypothetical protein [Acinetobacter sp. YZS-X1-1]	2.37177e-54
CPIJ015290-PA	gi|735680665|ref|WP_034169886.1|	hypothetical protein [Acinetobacter sp. YZS-X1-1]	4.15327e-60
CPIJ015806-PA	gi|496379959|ref|WP_009088949.1|	hypothetical protein [Elizabethkingia anophelis]	3.77636e-09
CPIJ016257-PA	gi|735680665|ref|WP_034169886.1|	hypothetical protein [Acinetobacter sp. YZS-X1-1]	2.51552e-95
CPIJ016457-PA	gi|735680665|ref|WP_034169886.1|	hypothetical protein [Acinetobacter sp. YZS-X1-1]	2.67766e-41
CPIJ016465-PA	gi|735680665|ref|WP_034169886.1|	hypothetical protein [Acinetobacter sp. YZS-X1-1]	4.10694e-69
CPIJ016595-PA	gi|735680665|ref|WP_034169886.1|	hypothetical protein [Acinetobacter sp. YZS-X1-1]	3.41945e-86
CPIJ016596-PA	gi|735680665|ref|WP_034169886.1|	hypothetical protein [Acinetobacter sp. YZS-X1-1]	1.58321e-89
CPIJ016799-PA	gi|735680665|ref|WP_034169886.1|	hypothetical protein [Acinetobacter sp. YZS-X1-1]	1.70679e-46
CPIJ017252-PA	gi|735680665|ref|WP_034169886.1|	hypothetical protein [Acinetobacter sp. YZS-X1-1]	1.51839e-73
CPIJ017312-PA	gi|735680665|ref|WP_034169886.1|	hypothetical protein [Acinetobacter sp. YZS-X1-1]	4.87142e-92
CPIJ017428-PA	gi|735680665|ref|WP_034169886.1|	hypothetical protein [Acinetobacter sp. YZS-X1-1]	7.53033e-56
CPIJ017800-PA	gi|735680665|ref|WP_034169886.1|	hypothetical protein [Acinetobacter sp. YZS-X1-1]	1.40142e-40
CPIJ018266-PA	gi|735680665|ref|WP_034169886.1|	hypothetical protein [Acinetobacter sp. YZS-X1-1]	5.55418e-49
CPIJ018404-PA	gi|518066276|ref|WP_019236484.1|	hypothetical protein, partial [Wolbachia pipientis]	2.73781e-07
CPIJ018584-PA	gi|735680665|ref|WP_034169886.1|	hypothetical protein [Acinetobacter sp. YZS-X1-1]	4.62729e-83
CPIJ018754-PA	gi|735680665|ref|WP_034169886.1|	hypothetical protein [Acinetobacter sp. YZS-X1-1]	9.09391e-58
CPIJ018788-PA	gi|498290352|ref|WP_010604508.1|	cell surface protein [Pseudoalteromonas flavipulchra]	2.03685e-52
CPIJ018822-PA	gi|735680665|ref|WP_034169886.1|	hypothetical protein [Acinetobacter sp. YZS-X1-1]	3.95501e-39
CPIJ018829-PA	gi|735680665|ref|WP_034169886.1|	hypothetical protein [Acinetobacter sp. YZS-X1-1]	1.75697e-26
CPIJ018873-PA	gi|735680665|ref|WP_034169886.1|	hypothetical protein [Acinetobacter sp. YZS-X1-1]	5.73244e-58
CPIJ018894-PA	gi|735680665|ref|WP_034169886.1|	hypothetical protein [Acinetobacter sp. YZS-X1-1]	4.09647e-77
CPIJ018983-PA	gi|735680665|ref|WP_034169886.1|	hypothetical protein [Acinetobacter sp. YZS-X1-1]	4.29933e-79
CPIJ019003-PA	gi|740399069|ref|WP_038232749.1|	hypothetical protein [Xylella fastidiosa]	1.77228e-37
CPIJ019150-PA	gi|735680665|ref|WP_034169886.1|	hypothetical protein [Acinetobacter sp. YZS-X1-1]	3.89494e-56
CPIJ019531-PA	gi|735680665|ref|WP_034169886.1|	hypothetical protein [Acinetobacter sp. YZS-X1-1]	8.27457e-61
CPIJ019615-PA	gi|735680665|ref|WP_034169886.1|	hypothetical protein [Acinetobacter sp. YZS-X1-1]	7.04648e-56
CPIJ019731-PA	gi|735680665|ref|WP_034169886.1|	hypothetical protein [Acinetobacter sp. YZS-X1-1]	6.61696e-88
CPIJ019749-PA	gi|735680665|ref|WP_034169886.1|	hypothetical protein [Acinetobacter sp. YZS-X1-1]	5.81798e-43
CPIJ019754-PA	gi|735680665|ref|WP_034169886.1|	hypothetical protein [Acinetobacter sp. YZS-X1-1]	1.92552e-87
CPIJ020161-PA	gi|515978411|ref|WP_017408994.1|	pullulanase [Aeromonas hydrophila]	0
CPIJ020329-PA	gi|735680665|ref|WP_034169886.1|	hypothetical protein [Acinetobacter sp. YZS-X1-1]	8.82764e-45

[truncated: 19 more sheets: 10. C. solmsi, 11. D. melanogaster, 12. D. plexippus, 13. D. ponderosae, 14. D. pulex, 15. G. morsitans, 16. H. melpomene, 17. H. saltator, 18. I. scapularis, 19. L. albipes, 20. L. humile, 21. N. vitripennis, 22. P. barbatus, 23. P. humanus, 24. P. xylostella, 25. R. prolixus, 26. S. invicta, 27. T. castaneum, 28. T. urticae]
