# Supplementary material for: ArthropodaCyc: a CycADS powered collection of BioCyc databases to analyse and compare metabolism of arthropods
Source: Database (Oxford). 2016 May 30;2016:baw081. doi: 10.1093/database/baw081 (PMC5630938; doi:10.1093/database/baw081)
Supplement: Supplementary Data [file baw081_Supplementary_Data.zip › Rev1_Supplementary_Table_S2_Baa-Puyoulet_et_al_fin.xlsx]

## Sheet: Supplementary Table S2
Supplementary Table S2: Summary of annotations generated for each organisms database in ArthopodaCyc.
Organism name	Taxon	Genome Data source	Organism Genome Official WebSite	EC annotations by methods					EC annotation by evidences					GO annotations by methods												GO annotations by PhylomeDB score				GO annotations by Interproscan evidences										ArthopodaCyc
				KAAS (genes)	KAAS (euka)	PRIAM	Blast2GO	Total EC annotations	1 evidence EC annotation	2 evidence EC annotation	3 evidence EC annotation	4 evidence EC annotation	Total EC annotations	Gene3D	PANTHER	Pfam	PIRSF	PRINTS	ProSitePatterns	ProSiteProfiles	SMART	SUPERFAMILY	TIGRFAM	Total Interpro GO annotations	PhylomeDB	GO with Score 1	GO with Score 2	GO with Score 3	Total GO annotations	1 evidence GO annotation	2 evidence GO annotation	3 evidence GO annotation	4 evidence GO annotation	5 evidence GO annotation	6 evidence GO annotation	7 evidence GO annotation	8 evidence GO annotation	9 evidence GO annotation	Total Interpro GO annotations	Database ID	Polypeptides	Enzymatic Reactions	Pathways
Acromyrmex echinatior	103372	Official Gene Set v3.8	http://hymenopteragenome.org/acromyrmex/	1839	1895	1213	2056	7003	1475	707	686	514	7003	4342	4630	14238	1087	4151	4055	6952	6459	4727	1582	52223	NA	NA	NA	NA	NA	9033	4625	3984	2435	1685	465	123	17	4	52223	AcrecCyc	17311	2298	311
Acyrthosiphon pisum	7029	Official Gene Set v2.1b	http://www.aphidbase.com/	2140	2233	1528	2928	8829	2356	900	799	569	8829	6992	6247	28042	1267	5474	5847	15658	9303	9107	1889	89826	17728	6220	9000	2508	17728	19501	11447	6201	3351	2265	495	131	22	4	89826	AcypiCyc	36228	2339	307
Aedes aegypti	7159	AaegL1.3 geneset	https://www.vectorbase.org/organisms/aedes-aegypti	2285	2343	1653	2430	8711	1904	919	907	562	8711	6476	6105	20642	1664	6930	6593	10036	9621	6746	1981	76794	19855	6016	11133	2706	19855	11943	6661	5796	3650	2971	553	157	28	5	76794	AedaeCyc	16949	2403	320
Anopheles gambiae	180454	AgamP3.5 geneset	https://www.vectorbase.org/organisms/anopheles-gambiae	2081	2127	1557	2468	8233	1778	794	757	649	8233	5423	5401	17699	1468	5959	5604	8856	8349	5781	1854	66394	16508	2700	10767	3041	16508	10220	5535	5026	3252	2485	554	144	27	5	66394	AnogaCyc	13678	2339	317
Apis mellifera	7460	NCBI build 5 version 2	http://hymenopteragenome.org/beebase/	2697	2789	2365	4426	12277	3115	989	968	1070	12277	7759	7826	26436	1872	8450	7586	14295	13389	8447	2864	98924	8640	1810	5114	1716	8640	16050	8307	7378	4810	3301	962	333	28	6	98924	ApimeCyc	18252	2371	320
Atta cephalotes	12957	Official Gene Set v1.2	http://hymenopteragenome.org/atta/	1819	1866	1105	2353	7143	1722	730	687	475	7143	4747	5305	15654	950	4138	3815	7402	6315	4976	1444	54746	NA	NA	NA	NA	0	10444	5251	4220	2403	1623	443	94	11	1	54746	AttceCyc	18126	2324	310
Bombyx mori	7091	NCBI release 101	http://silkworm.genomics.org.cn/	1945	2014	1929	4721	10609	3751	914	666	758	10609	6842	6769	23142	1872	7338	7366	11344	10809	7355	2340	85177	NA	NA	NA	NA	0	14287	7463	6409	4311	2682	712	202	44	5	85177	BommoCyc	18107	2383	330
Camponotus floridanus	104421	Official Gene Set v3.3	http://hymenopteragenome.org/camponotus/	1840	1887	1237	2237	7201	1614	713	691	522	7201	4996	5010	15969	1068	4551	4204	7619	6723	5466	1554	57160	NA	NA	NA	NA	0	10418	5267	4294	2574	1858	462	108	22	4	57160	CamflCyc	17097	2348	311
Ceratosolsen solmsi	326594	ref_CerSol_1.0	http://www.ncbi.nlm.nih.gov/genome/annotation_euk/Ceratosolen_solmsi_marchali/100/	1615	1661	1534	3317	8127	2495	722	576	615	8127	4861	5121	16360	1434	5201	5129	8695	8638	5380	2077	62896	NA	NA	NA	NA	0	10102	5195	4931	3093	2107	564	157	22	5	62896	CersoCyc	11883	2299	318
Culex quinquefasciatus	7176	CpipJ1.3 geneset	https://www.vectorbase.org/organisms/culex-quinquefasciatus	2057	2140	1401	2787	8385	2198	862	761	545	8385	7009	6856	21079	1498	6687	6180	9977	9438	7067	1642	77433	19203	5425	11094	2684	19203	12836	7123	5976	3670	2746	509	116	15	3	77433	CulquCyc	18915	2391	319
Danaus plexippus	13037	Official Gene Set v2.0	http://monarchbase.umassmed.edu/home.html	1960	2011	1292	2301	7564	1732	776	756	503	7564	4892	5235	16301	1146	4978	4981	7839	7235	5292	1606	59505	NA	NA	NA	NA	0	10318	5412	4563	2840	1875	495	114	18	3	59505	DanplCyc	15164	2373	323
Daphnia pulex	6669	JGI_V11 geneset	http://wfleabase.org/	2158	2246	1546	2990	8940	2424	909	786	585	8940	6744	6584	21269	1339	6110	5540	10720	9674	7614	1909	77503	13489	4824	6380	2285	13489	13202	7520	6011	3336	2727	503	148	21	3	77503	DappuCyc	30843	2535	328
Dendroctonus ponderosae	77166	GCA_000355655.1.29	http://metazoa.ensembl.org/Dendroctonus_ponderosae/Info/Index	1457	1499	1263	3773	7992	3162	665	548	464	7992	4935	5348	15972	1051	4864	4353	7685	6939	5248	1624	58019	NA	NA	NA	NA	0	10261	5287	4403	2716	1812	510	116	19	3	58019	DenpoCyc	13484	2296	306
Drosophila melanogaster	7227	NCBI Release 5.41	http://flybase.org/	3018	3050	2359	3305	11732	2294	1123	1136	946	11732	7522	7717	25295	2150	8425	8093	13169	12992	8313	2950	96626	NA	NA	NA	NA	0	15106	8257	7167	4972	3313	823	254	33	8	96626	DromeCyc	19600	2292	310
Glossina morsitans	7394	GmorY1.1 Gene Set	https://www.vectorbase.org/organisms/glossina-morsitans	1739	1751	1271	2082	6843	1519	680	668	490	6843	4411	4736	14183	977	4204	4192	7029	6689	4681	1546	52648	NA	NA	NA	NA	0	8919	4828	4004	2508	1668	443	115	26	2	52648	GlomoCyc	12458	2209	300
Harpegnathos saltator	610380	Official Gene Set v3.3	http://www.hymenopteragenome.org/harpegnathos/	1817	1872	1239	2079	7007	1528	695	691	504	7007	4996	4884	15690	1099	4215	3951	7314	6740	5324	1606	55819	NA	NA	NA	NA	0	9905	4986	4117	2553	1895	480	124	15	4	55819	HarsaCyc	18597	2366	313
Heliconius melpomene	34740	Hmel1.1 release	http://www.butterflygenome.org/	1745	1820	984	1956	6505	1490	786	633	386	6505	4546	4748	14601	918	4241	4167	6622	6191	4859	1215	52108	NA	NA	NA	NA	0	9211	4874	3918	2543	1638	375	91	16	2	52108	HelmeCyc	12855	2272	315
Ixodes scapularis	6945	IscaW1.2 geneset	https://www.vectorbase.org/organisms/ixodes-scapularis	1889	1960	1074	2258	7181	1916	902	703	338	7181	6065	6203	17625	887	5051	4011	8165	6312	6142	1188	61649	11607	2188	6956	2463	11607	11451	6026	4666	2949	1808	442	77	14	1	61649	IxoscCyc	20519	2444	317
Lasioglossum albipes	88501	Lalb_OGS v5.42	http://hymenopteragenome.org/beebase/?q=node/91	1370	1413	1292	3072	7147	2453	622	494	492	7147	4578	4759	14623	1039	4307	4236	7335	6782	4793	1581	54033	NA	NA	NA	NA	0	9052	4918	4131	2544	1714	489	130	18	2	54033	LasalCyc	13481	2305	309
Linepithema humile	83485	Official Gene Set v1.2	http://hymenopteragenome.org/linepithema/	1823	1874	1188	2301	7186	1682	721	694	495	7186	4894	5061	15366	1063	4342	4070	7448	6739	5183	1524	55690	NA	NA	NA	NA	0	9773	5077	4306	2591	1745	474	114	12	2	55690	LinhuCyc	16142	2289	310
Nasonia vitripennis	7425	NCBI build 2 version 2	http://hymenopteragenome.org/nasonia/	2090	2158	1519	2374	8141	1731	783	780	626	8141	4854	5441	16929	1537	5298	5148	8018	7887	5404	1871	62387	1308	764	433	111	1308	10125	5401	4676	3098	2185	510	124	20	3	62387	NasviCyc	12423	2321	307
Pediculus humanus	121224	PhumU1.2 geneset	https://www.vectorbase.org/organisms/pediculus-humanus	1825	1872	1241	1959	6897	1356	679	701	520	6897	4051	4312	13051	1078	3998	3940	6836	6419	4332	1606	49623	14646	1691	9845	3110	14646	8054	4276	3847	2361	1673	446	117	17	4	49623	PedhuCyc	10808	2334	307
Plutella xylostella	51655	ref_DBM_FJ_V1.1	http://iae.fafu.edu.cn/DBM/	2303	2385	2264	5771	12723	4669	1039	768	918	12723	7620	8182	26293	2078	7893	8037	12331	11280	8211	3378	95303	NA	NA	NA	NA	0	16791	9493	6965	4393	2909	772	214	39	8	95303	PluxyCyc	20856	2687	367
Pogonomyrmex barbatus	144034	Official Gene Set v1.2	http://hymenopteragenome.org/pogo/	1803	1861	1155	2257	7076	1649	736	661	493	7076	4737	5171	15208	995	4175	3941	7326	6468	4963	1404	54388	NA	NA	NA	NA	0	9970	4972	4253	2401	1690	461	108	14	3	54388	PogbaCyc	17188	2341	318
Rhodnius prolixus	121224	RproC1.1 geneset	https://www.vectorbase.org/organisms/rhodnius-prolixus	1837	1895	1182	2316	7230	1713	707	709	494	7230	4647	4848	15582	1076	4539	4119	7035	6208	5108	1605	54767	NA	NA	NA	NA	0	10173	5061	4179	2510	1725	406	98	14	4	54767	RhoprCyc	15471	2366	312
Solenopsis invicta	13686	Official Gene Set v2.2.3	http://hymenopteragenome.org/solenopsis/	1639	1701	990	2519	6849	1953	688	640	400	6849	4771	4892	14154	811	3842	3442	6714	5622	4958	1208	50414	NA	NA	NA	NA	0	9703	4764	3804	2231	1509	414	97	14	3	50414	SolinCyc	16555	2217	296
Tetranychus urticae	32264	ORCAE Tetranychus 20121115 geneset	http://bioinformatics.psb.ugent.be/orcae/overview/Tetur	1922	2002	1255	2263	7442	1744	802	670	521	7442	4901	5245	15496	1092	4990	4390	7357	6841	5432	1604	57348	NA	NA	NA	NA	0	9812	5044	4470	2678	1852	480	143	22	1	57348	TeturCyc	18304	2230	295
Tribolium castaneum	7070	TCOGS2 geneset + Bioproject 12540	http://beetlebase.org/	1980	2043	1437	2416	7876	1827	725	761	579	7876	5345	5383	18409	1306	5630	5248	9025	7781	5789	1751	65667	34751	6534	22827	5390	34751	11145	6225	4763	3069	2223	527	147	24	1	65667	TricaCyc	16576	2422	327
